# Supplementary material for: Knockdown of heat shock protein family D member 1 (HSPD1) promotes proliferation and migration of ovarian cancer cells via disrupting the stability of mitochondrial 3-oxoacyl-ACP synthase (OXSM)
Source: J Ovarian Res. 2023 Apr 22;16:81. doi: 10.1186/s13048-023-01156-8 (PMC10122320; doi:10.1186/s13048-023-01156-8)
Supplement: Supplementary file 6 — Supplementary Material 6 [file 13048_2023_1156_MOESM6_ESM.xlsx]

## Sheet: Sheet1
Accession	GeneName	Description	Protein FDR Confidence: Combined	Abundances A1	Abundances A2	Abundances A3	Abundances C1	Abundances C2	Abundances C3	Average A	Average C	Regulation	A/C(A:sh-NC;C:sh-HSP)	P value
P56524	HDAC4	Histone deacetylase 4 OS=Homo sapiens OX=9606 GN=HDAC4 PE=1 SV=3	Medium	130.4	122.7	112.4	45.3	43	40.8	121.833	43.0333	UP	2.83114	0.000125824
Q9NWU1	OXSM	3-oxoacyl-[acyl-carrier-protein] synthase, mitochondrial OS=Homo sapiens OX=9606 GN=OXSM PE=1 SV=1	High	123.5	148.6	127.4	49.1	62.3	45.2	133.167	52.2	UP	2.55109	0.000981874
P04732	MT1E	Metallothionein-1E OS=Homo sapiens OX=9606 GN=MT1E PE=1 SV=1	High	162.4	152.5	109.9	70.2	68.5	59.9	141.6	66.2	UP	2.13897	0.0100878
Q5T655	CFAP58	Cilia- and flagella-associated protein 58 OS=Homo sapiens OX=9606 GN=CFAP58 PE=1 SV=1	Medium	125.7	116.3	122.8	57.9	58.9	55.4	121.6	57.4	UP	2.11847	2.70068e-05
P10809	HSPD1	60 kDa heat shock protein, mitochondrial OS=Homo sapiens OX=9606 GN=HSPD1 PE=1 SV=2	High	125.4	124.7	121.2	59.8	60.8	57.1	123.767	59.2333	UP	2.08948	5.70336e-06
Q9NW81	DMAC2	Distal membrane-arm assembly complex protein 2 OS=Homo sapiens OX=9606 GN=DMAC2 PE=1 SV=3	High	131.8	122.9	124	64.9	64	62.4	126.233	63.7667	UP	1.97961	2.72949e-05
Q14746	COG2	Conserved oligomeric Golgi complex subunit 2 OS=Homo sapiens OX=9606 GN=COG2 PE=1 SV=1	High	149.8	93.3	162.3	69.7	69.7	71.7	135.133	70.3667	UP	1.92042	0.0380343
Q58EX2	SDK2	Protein sidekick-2 OS=Homo sapiens OX=9606 GN=SDK2 PE=1 SV=3	Low	118.6	125.2	121.1	66.9	60.7	64.1	121.633	63.9	UP	1.9035	2.54669e-05
Q15043	SLC39A14	Zinc transporter ZIP14 OS=Homo sapiens OX=9606 GN=SLC39A14 PE=1 SV=3	High	137.1	133.4	121.3	76.2	72.4	70.4	130.6	73	UP	1.78904	0.000341034
P03897	MT-ND3	NADH-ubiquinone oxidoreductase chain 3 OS=Homo sapiens OX=9606 GN=MT-ND3 PE=1 SV=1	High	119.9	103.9	118.5	69.4	70.5	64.5	114.1	68.1333	UP	1.67466	0.00107334
Q8N4T8	CBR4	Carbonyl reductase family member 4 OS=Homo sapiens OX=9606 GN=CBR4 PE=1 SV=3	High	140.4	107.5	108.1	73	70.7	69	118.667	70.9	UP	1.67372	0.0119647
Q9UKE5	TNIK	TRAF2 and NCK-interacting protein kinase OS=Homo sapiens OX=9606 GN=TNIK PE=1 SV=1	High	112.6	117.4	130	66.2	70.4	80.9	120	72.5	UP	1.65517	0.00219071
P58557	YBEY	Endoribonuclease YbeY OS=Homo sapiens OX=9606 GN=YBEY PE=1 SV=2	High	111.7	111.6	115	70.1	71.5	63.7	112.767	68.4333	UP	1.64783	7.45901e-05
Q13268	DHRS2	Dehydrogenase/reductase SDR family member 2, mitochondrial OS=Homo sapiens OX=9606 GN=DHRS2 PE=1 SV=4	High	120.7	115.3	115.1	71.9	71.2	70.6	117.033	71.2333	UP	1.64296	1.65722e-05
Q96I99	SUCLG2	Succinate--CoA ligase [GDP-forming] subunit beta, mitochondrial OS=Homo sapiens OX=9606 GN=SUCLG2 PE=1 SV=2	High	116.1	115	113	70.9	70.9	69.1	114.7	70.3	UP	1.63158	2.15327e-06
Q96BW9	TAMM41	Phosphatidate cytidylyltransferase, mitochondrial OS=Homo sapiens OX=9606 GN=TAMM41 PE=1 SV=2	High	124.6	121.2	118.3	76.3	76.4	73.9	121.367	75.5333	UP	1.6068	2.12916e-05
Q96CU9	FOXRED1	FAD-dependent oxidoreductase domain-containing protein 1 OS=Homo sapiens OX=9606 GN=FOXRED1 PE=1 SV=2	High	118.9	116.4	113	74.6	73	75	116.1	74.2	UP	1.56469	2.08943e-05
Q9NTG7	SIRT3	NAD-dependent protein deacetylase sirtuin-3, mitochondrial OS=Homo sapiens OX=9606 GN=SIRT3 PE=1 SV=2	High	109.2	110.7	111.3	68.2	77.8	66.1	110.4	70.7	UP	1.56153	0.000407802
P30837	ALDH1B1	Aldehyde dehydrogenase X, mitochondrial OS=Homo sapiens OX=9606 GN=ALDH1B1 PE=1 SV=3	High	122.2	118.6	117	77.9	77.8	74.3	119.267	76.6667	UP	1.55565	2.54793e-05
P52823	STC1	Stanniocalcin-1 OS=Homo sapiens OX=9606 GN=STC1 PE=1 SV=1	High	113.3	98.3	107	60	85.3	60.5	106.2	68.6	UP	1.5481	0.0162192
Q8N5Z0	AADAT	Kynurenine/alpha-aminoadipate aminotransferase, mitochondrial OS=Homo sapiens OX=9606 GN=AADAT PE=1 SV=2	High	117.1	114.6	113.5	75.8	75.2	72.4	115.067	74.4667	UP	1.54521	1.09046e-05
Q9NVH6	TMLHE	Trimethyllysine dioxygenase, mitochondrial OS=Homo sapiens OX=9606 GN=TMLHE PE=1 SV=1	High	115.6	104.8	104.3	67.9	73.6	69.4	108.233	70.3	UP	1.53959	0.000731865
P03891	MT-ND2	NADH-ubiquinone oxidoreductase chain 2 OS=Homo sapiens OX=9606 GN=MT-ND2 PE=1 SV=2	High	112	107.7	117.3	74.2	78.1	67.5	112.333	73.2667	UP	1.53321	0.000715078
Q8NCN5	PDPR	Pyruvate dehydrogenase phosphatase regulatory subunit, mitochondrial OS=Homo sapiens OX=9606 GN=PDPR PE=1 SV=2	High	121.1	116.6	110.8	77.6	77.9	72	116.167	75.8333	UP	1.53187	0.000340442
P02795	MT2A	Metallothionein-2 OS=Homo sapiens OX=9606 GN=MT2A PE=1 SV=1	High	125.6	131.4	105.2	75.7	80.4	80.8	120.733	78.9667	UP	1.52892	0.00675047
O43920	NDUFS5	NADH dehydrogenase [ubiquinone] iron-sulfur protein 5 OS=Homo sapiens OX=9606 GN=NDUFS5 PE=1 SV=3	High	121.4	112.3	109.4	76.3	77.1	71.8	114.367	75.0667	UP	1.52353	0.000586477
Q6IN84	MRM1	rRNA methyltransferase 1, mitochondrial OS=Homo sapiens OX=9606 GN=MRM1 PE=1 SV=1	High	120.9	118.1	114.2	74.3	82.5	75.1	117.733	77.3	UP	1.52307	0.000241146
Q9NUJ1	ABHD10	Mycophenolic acid acyl-glucuronide esterase, mitochondrial OS=Homo sapiens OX=9606 GN=ABHD10 PE=1 SV=1	High	120.9	116.5	110.9	78.6	76.3	73.9	116.1	76.2667	UP	1.52229	0.000238332
Q8IUE6	HIST2H2AB	Histone H2A type 2-B OS=Homo sapiens OX=9606 GN=HIST2H2AB PE=1 SV=3	High	133.4	115.5	110.6	81.4	78.3	77.5	119.833	79.0667	UP	1.5156	0.00439884
Q92506	HSD17B8	Estradiol 17-beta-dehydrogenase 8 OS=Homo sapiens OX=9606 GN=HSD17B8 PE=1 SV=2	High	112.8	114	115.4	73.4	80.8	73.3	114.067	75.8333	UP	1.50418	0.000123447
Q9NVV4	MTPAP	Poly(A) RNA polymerase, mitochondrial OS=Homo sapiens OX=9606 GN=MTPAP PE=1 SV=1	High	122.2	114.9	110.8	78.1	79.3	75.3	115.967	77.5667	UP	1.49506	0.000409042
Q5JPH6	EARS2	Probable glutamate--tRNA ligase, mitochondrial OS=Homo sapiens OX=9606 GN=EARS2 PE=1 SV=2	High	117.5	113.7	113.7	79.7	76.2	78.9	114.967	78.2667	UP	1.46891	2.42416e-05
O95299	NDUFA10	NADH dehydrogenase [ubiquinone] 1 alpha subcomplex subunit 10, mitochondrial OS=Homo sapiens OX=9606 GN=NDUFA10 PE=1 SV=1	High	117.2	110.5	103.4	77.5	74.5	74.7	110.367	75.5667	UP	1.46052	0.00105663
O43676	NDUFB3	NADH dehydrogenase [ubiquinone] 1 beta subcomplex subunit 3 OS=Homo sapiens OX=9606 GN=NDUFB3 PE=1 SV=3	High	118.9	108.9	111	80.3	77.6	74.8	112.933	77.5667	UP	1.45595	0.000501087
P02647	APOA1	Apolipoprotein A-I OS=Homo sapiens OX=9606 GN=APOA1 PE=1 SV=1	High	128.9	135.7	103.6	85.9	85.3	82.1	122.733	84.4333	UP	1.45361	0.0176385
P02787	TF	Serotransferrin OS=Homo sapiens OX=9606 GN=TF PE=1 SV=3	High	127	100.5	117.5	82.6	83.3	71.7	115	79.2	UP	1.45202	0.0141862
Q13336	SLC14A1	Urea transporter 1 OS=Homo sapiens OX=9606 GN=SLC14A1 PE=1 SV=2	High	62.9	58.5	61.3	44.9	43.5	38.4	60.9	42.2667	UP	1.44085	0.00138457
P14927	UQCRB	Cytochrome b-c1 complex subunit 7 OS=Homo sapiens OX=9606 GN=UQCRB PE=1 SV=2	High	118.4	110.8	111.8	81.4	78.6	76.7	113.667	78.9	UP	1.44064	0.000224528
Q9BQP7	MGME1	Mitochondrial genome maintenance exonuclease 1 OS=Homo sapiens OX=9606 GN=MGME1 PE=1 SV=1	High	115.8	115	109.3	79.7	80.2	76.2	113.367	78.7	UP	1.44049	0.000134043
Q8N4A0	GALNT4	Polypeptide N-acetylgalactosaminyltransferase 4 OS=Homo sapiens OX=9606 GN=GALNT4 PE=1 SV=2	High	110.8	121	121.1	79.6	86	79.5	117.633	81.7	UP	1.43982	0.0008805
P10412	H1-4	Histone H1.4 OS=Homo sapiens OX=9606 GN=H1-4 PE=1 SV=2	High	132.5	106.8	108.3	79.2	87.8	74.7	115.867	80.5667	UP	1.43815	0.0183222
O14495	PLPP3	Phospholipid phosphatase 3 OS=Homo sapiens OX=9606 GN=PLPP3 PE=1 SV=1	High	123.1	106.6	108	80.3	77.2	77.8	112.567	78.4333	UP	1.43519	0.00313257
P22033	MMUT	Methylmalonyl-CoA mutase, mitochondrial OS=Homo sapiens OX=9606 GN=MMUT PE=1 SV=4	High	115.4	113	111.3	78.8	82	76	113.233	78.9333	UP	1.43454	8.25665e-05
Q96E29	MTERF3	Transcription termination factor 3, mitochondrial OS=Homo sapiens OX=9606 GN=MTERF3 PE=1 SV=2	High	111.3	111.8	106	76.6	80.8	72.6	109.7	76.6667	UP	1.43087	0.000390654
O00483	NDUFA4	Cytochrome c oxidase subunit NDUFA4 OS=Homo sapiens OX=9606 GN=NDUFA4 PE=1 SV=1	High	118.4	106.9	105.1	79.4	77.1	74.6	110.133	77.0333	UP	1.42968	0.0016579
P50443	SLC26A2	Sulfate transporter OS=Homo sapiens OX=9606 GN=SLC26A2 PE=1 SV=2	High	125.2	113.5	112.8	85.4	82.1	79	117.167	82.1667	UP	1.42596	0.00138345
Q15392	DHCR24	Delta(24)-sterol reductase OS=Homo sapiens OX=9606 GN=DHCR24 PE=1 SV=2	High	120.7	128.5	115.5	82.6	83.8	89.8	121.567	85.4	UP	1.4235	0.001179
Q9BYT8	NLN	Neurolysin, mitochondrial OS=Homo sapiens OX=9606 GN=NLN PE=1 SV=1	High	113.1	113.4	110.5	78.6	79.5	80	112.333	79.3667	UP	1.41537	5.20664e-06
Q7Z4G4	TRMT11	tRNA (guanine(10)-N2)-methyltransferase homolog OS=Homo sapiens OX=9606 GN=TRMT11 PE=1 SV=1	High	110.9	118.6	114.5	80.9	79.5	83.8	114.667	81.4	UP	1.40868	0.000202207
Q96C36	PYCR2	Pyrroline-5-carboxylate reductase 2 OS=Homo sapiens OX=9606 GN=PYCR2 PE=1 SV=1	High	118.3	115.3	110	84.4	83.8	76.1	114.533	81.4333	UP	1.40647	0.000785208
L0R6Q1	SLC35A4	SLC35A4 upstream open reading frame protein OS=Homo sapiens OX=9606 GN=SLC35A4 PE=3 SV=1	High	123.6	123.2	119.9	85.2	95.2	81.6	122.233	87.3333	UP	1.39962	0.00118125
O75600	GCAT	2-amino-3-ketobutyrate coenzyme A ligase, mitochondrial OS=Homo sapiens OX=9606 GN=GCAT PE=1 SV=1	High	107.2	107.1	104.5	74.2	75.8	78	106.267	76	UP	1.39825	2.80323e-05
Q9NUB1	ACSS1	Acetyl-coenzyme A synthetase 2-like, mitochondrial OS=Homo sapiens OX=9606 GN=ACSS1 PE=1 SV=2	High	117.6	116	115.8	84.6	84.2	81.2	116.467	83.3333	UP	1.3976	1.07429e-05
Q7L0Y3	TRMT10C	tRNA methyltransferase 10 homolog C OS=Homo sapiens OX=9606 GN=TRMT10C PE=1 SV=2	High	115.5	112.5	110.6	82.6	80.5	79.9	112.867	81	UP	1.39342	4.18109e-05
Q9UFN0	NIPSNAP3A	Protein NipSnap homolog 3A OS=Homo sapiens OX=9606 GN=NIPSNAP3A PE=1 SV=2	High	113.3	109.8	106.1	78.4	81.2	78	109.733	79.2	UP	1.38552	0.000189167
P11177	PDHB	Pyruvate dehydrogenase E1 component subunit beta, mitochondrial OS=Homo sapiens OX=9606 GN=PDHB PE=1 SV=3	High	116.3	110.6	109.2	81.6	81.8	79.3	112.033	80.9	UP	1.38484	0.000176759
O95298	NDUFC2	NADH dehydrogenase [ubiquinone] 1 subunit C2 OS=Homo sapiens OX=9606 GN=NDUFC2 PE=1 SV=1	High	116.6	109.3	105.1	82.5	78.4	78.5	110.333	79.8	UP	1.38262	0.00108311
P10606	COX5B	Cytochrome c oxidase subunit 5B, mitochondrial OS=Homo sapiens OX=9606 GN=COX5B PE=1 SV=2	High	117.2	104.9	99.5	79.2	77.3	76.9	107.2	77.8	UP	1.37789	0.00511433
Q9HCC0	MCCC2	Methylcrotonoyl-CoA carboxylase beta chain, mitochondrial OS=Homo sapiens OX=9606 GN=MCCC2 PE=1 SV=1	High	114.1	110.2	107	81.7	79.3	79.7	110.433	80.2333	UP	1.3764	0.00015826
O00767	SCD	Acyl-CoA desaturase OS=Homo sapiens OX=9606 GN=SCD PE=1 SV=2	High	115.7	105.6	109.6	81	82.1	78	110.3	80.3667	UP	1.37246	0.000711617
P55809	OXCT1	Succinyl-CoA:3-ketoacid coenzyme A transferase 1, mitochondrial OS=Homo sapiens OX=9606 GN=OXCT1 PE=1 SV=1	High	113.2	110.8	110	82	81.6	79.9	111.333	81.1667	UP	1.37166	1.28612e-05
P26440	IVD	Isovaleryl-CoA dehydrogenase, mitochondrial OS=Homo sapiens OX=9606 GN=IVD PE=1 SV=2	High	115.6	115.1	109.2	83.2	83	82.7	113.3	82.9667	UP	1.36561	0.000123844
O95864	FADS2	Acyl-CoA 6-desaturase OS=Homo sapiens OX=9606 GN=FADS2 PE=1 SV=1	High	118.1	97.5	108.3	78.6	79.7	78.9	107.967	79.0667	UP	1.36551	0.00833613
P05091	ALDH2	Aldehyde dehydrogenase, mitochondrial OS=Homo sapiens OX=9606 GN=ALDH2 PE=1 SV=2	High	108.9	106.6	109.4	80.2	79.3	78.5	108.3	79.3333	UP	1.36513	8.19503e-06
Q9NRX6	TMEM167B	Protein kish-B OS=Homo sapiens OX=9606 GN=TMEM167B PE=3 SV=1	High	127.8	115.9	114.9	93.1	86	83.6	119.533	87.5667	UP	1.36506	0.00314186
Q02556	IRF8	Interferon regulatory factor 8 OS=Homo sapiens OX=9606 GN=IRF8 PE=1 SV=2	Medium	122	103.7	103.2	83.2	82.4	75.4	109.633	80.3333	UP	1.36473	0.0117132
O95793	STAU1	Double-stranded RNA-binding protein Staufen homolog 1 OS=Homo sapiens OX=9606 GN=STAU1 PE=1 SV=2	High	108.4	114.2	110.7	84.3	80.6	80.1	111.1	81.6667	UP	1.36041	0.000163184
P51970	NDUFA8	NADH dehydrogenase [ubiquinone] 1 alpha subcomplex subunit 8 OS=Homo sapiens OX=9606 GN=NDUFA8 PE=1 SV=3	High	117	112.2	104.4	81.9	83.8	79.8	111.2	81.8333	UP	1.35886	0.00158466
P54886	ALDH18A1	Delta-1-pyrroline-5-carboxylate synthase OS=Homo sapiens OX=9606 GN=ALDH18A1 PE=1 SV=2	High	113.4	110.8	108.7	82.5	83.2	79.5	110.967	81.7333	UP	1.35767	7.88348e-05
P32004	L1CAM	Neural cell adhesion molecule L1 OS=Homo sapiens OX=9606 GN=L1CAM PE=1 SV=2	High	126.2	121.8	117.4	90.3	90.4	88.5	121.8	89.7333	UP	1.35736	0.000253711
Q9Y2Q9	MRPS28	28S ribosomal protein S28, mitochondrial OS=Homo sapiens OX=9606 GN=MRPS28 PE=1 SV=1	High	109.6	112.4	110.3	82.3	80.2	82.5	110.767	81.6667	UP	1.35633	1.29232e-05
Q9UIJ7	AK3	GTP:AMP phosphotransferase AK3, mitochondrial OS=Homo sapiens OX=9606 GN=AK3 PE=1 SV=4	High	114.6	113.6	112.5	85.7	83.3	82.8	113.567	83.9333	UP	1.35306	1.05374e-05
Q96D53	COQ8B	Atypical kinase COQ8B, mitochondrial OS=Homo sapiens OX=9606 GN=COQ8B PE=1 SV=2	High	112.9	112.8	110	82.7	84.6	81	111.9	82.7667	UP	1.35199	3.22945e-05
P14406	COX7A2	Cytochrome c oxidase subunit 7A2, mitochondrial OS=Homo sapiens OX=9606 GN=COX7A2 PE=1 SV=1	High	110.4	110.7	103	82.6	79.7	77.7	108.033	80	UP	1.35042	0.000634048
P49593	PPM1F	Protein phosphatase 1F OS=Homo sapiens OX=9606 GN=PPM1F PE=1 SV=3	High	106.8	110	115.8	76.9	83.1	86.4	110.867	82.1333	UP	1.34984	0.0016941
Q5BJF2	TMEM97	Sigma intracellular receptor 2 OS=Homo sapiens OX=9606 GN=TMEM97 PE=1 SV=1	High	117.3	110.8	107.3	82.9	83.4	82.4	111.8	82.9	UP	1.34861	0.000603674
P09669	COX6C	Cytochrome c oxidase subunit 6C OS=Homo sapiens OX=9606 GN=COX6C PE=1 SV=2	High	112.7	109.9	103.2	79.4	81.3	80.9	108.6	80.5333	UP	1.34851	0.000618568
Q6P1X6	C8orf82	UPF0598 protein C8orf82 OS=Homo sapiens OX=9606 GN=C8orf82 PE=1 SV=2	High	106.2	110.1	108.1	79.9	80	80.7	108.133	80.2	UP	1.3483	1.7265e-05
P62745	RHOB	Rho-related GTP-binding protein RhoB OS=Homo sapiens OX=9606 GN=RHOB PE=1 SV=1	High	126.2	121.9	120.1	87.1	92.5	93.5	122.733	91.0333	UP	1.34822	0.000295883
Q9Y5X2	SNX8	Sorting nexin-8 OS=Homo sapiens OX=9606 GN=SNX8 PE=1 SV=1	High	113	116.2	118	89.4	86.2	82.4	115.733	86	UP	1.34574	0.000284559
Q16718	NDUFA5	NADH dehydrogenase [ubiquinone] 1 alpha subcomplex subunit 5 OS=Homo sapiens OX=9606 GN=NDUFA5 PE=1 SV=3	High	112.2	109.7	107	83	82.3	79.2	109.633	81.5	UP	1.34519	0.000121627
Q9NRG7	SDR39U1	Epimerase family protein SDR39U1 OS=Homo sapiens OX=9606 GN=SDR39U1 PE=1 SV=3	High	111.8	111	108.7	82.8	83.2	80.5	110.5	82.1667	UP	1.34483	2.26845e-05
O75438	NDUFB1	NADH dehydrogenase [ubiquinone] 1 beta subcomplex subunit 1 OS=Homo sapiens OX=9606 GN=NDUFB1 PE=1 SV=1	High	116.8	109.5	106.7	81.7	83.7	82.4	111	82.6	UP	1.34383	0.000756336
P00403	MT-CO2	Cytochrome c oxidase subunit 2 OS=Homo sapiens OX=9606 GN=MT-CO2 PE=1 SV=1	High	113.6	109	101.6	80	83.1	78.3	108.067	80.4667	UP	1.343	0.00184719
Q494V2	CFAP100	Cilia- and flagella-associated protein 100 OS=Homo sapiens OX=9606 GN=CFAP100 PE=2 SV=1	Medium	111	119.6	120.1	84.9	89	87.4	116.9	87.1	UP	1.34214	0.000727035
Q9UGM6	WARS2	Tryptophan--tRNA ligase, mitochondrial OS=Homo sapiens OX=9606 GN=WARS2 PE=1 SV=1	High	112.9	109	108.9	83.6	83.7	79.3	110.267	82.2	UP	1.34144	0.000137903
P22570	FDXR	NADPH:adrenodoxin oxidoreductase, mitochondrial OS=Homo sapiens OX=9606 GN=FDXR PE=1 SV=3	High	112.4	112	111.3	85	83.8	82	111.9	83.6	UP	1.33852	6.92226e-06
Q9H4B0	OSGEPL1	Probable tRNA N6-adenosine threonylcarbamoyltransferase, mitochondrial OS=Homo sapiens OX=9606 GN=OSGEPL1 PE=2 SV=2	High	111.3	109.9	103.7	83.6	80.5	78.8	108.3	80.9667	UP	1.33759	0.00055571
Q9P032	NDUFAF4	NADH dehydrogenase [ubiquinone] 1 alpha subcomplex assembly factor 4 OS=Homo sapiens OX=9606 GN=NDUFAF4 PE=1 SV=1	High	114	111.5	104.2	81.7	83.2	81.6	109.9	82.1667	UP	1.33753	0.000746767
P56559	ARL4C	ADP-ribosylation factor-like protein 4C OS=Homo sapiens OX=9606 GN=ARL4C PE=1 SV=1	High	102.1	99.6	98.1	76.3	77.3	71	99.9333	74.8667	UP	1.33482	0.000386623
O75616	ERAL1	GTPase Era, mitochondrial OS=Homo sapiens OX=9606 GN=ERAL1 PE=1 SV=2	High	117.9	110.6	108.1	85.7	84	82.6	112.2	84.1	UP	1.33413	0.000794356
Q9BPW8	NIPSNAP1	Protein NipSnap homolog 1 OS=Homo sapiens OX=9606 GN=NIPSNAP1 PE=1 SV=1	High	116.4	110.4	103.4	83.9	81.5	82.6	110.067	82.6667	UP	1.33145	0.00200038
P04818	TYMS	Thymidylate synthase OS=Homo sapiens OX=9606 GN=TYMS PE=1 SV=3	High	105.5	127.3	114.4	83.5	90.8	87.8	115.733	87.3667	UP	1.32469	0.0131513
P24311	COX7B	Cytochrome c oxidase subunit 7B, mitochondrial OS=Homo sapiens OX=9606 GN=COX7B PE=1 SV=2	High	113.9	103.5	103.6	87	77.8	77.6	107	80.8	UP	1.32426	0.00483933
Q86TS9	MRPL52	39S ribosomal protein L52, mitochondrial OS=Homo sapiens OX=9606 GN=MRPL52 PE=1 SV=2	High	110.1	110.3	104.3	80.4	80.2	84.6	108.233	81.7333	UP	1.32423	0.000404629
Q9Y375	NDUFAF1	Complex I intermediate-associated protein 30, mitochondrial OS=Homo sapiens OX=9606 GN=NDUFAF1 PE=1 SV=2	High	119	111.9	104.7	86.1	84.5	83.3	111.867	84.6333	UP	1.32178	0.00293442
Q8N0X4	CLYBL	Citramalyl-CoA lyase, mitochondrial OS=Homo sapiens OX=9606 GN=CLYBL PE=1 SV=2	High	106.7	106.6	103.5	80.3	83.2	76.3	105.6	79.9333	UP	1.3211	0.000342344
P08559	PDHA1	Pyruvate dehydrogenase E1 component subunit alpha, somatic form, mitochondrial OS=Homo sapiens OX=9606 GN=PDHA1 PE=1 SV=3	High	112.7	109.4	106.3	83.9	83.7	81.1	109.467	82.9	UP	1.32047	0.000206957
P11310	ACADM	Medium-chain specific acyl-CoA dehydrogenase, mitochondrial OS=Homo sapiens OX=9606 GN=ACADM PE=1 SV=1	High	102.9	102.4	103	77.3	78.7	77.5	102.767	77.8333	UP	1.32034	7.87929e-07
Q9H2U2	PPA2	Inorganic pyrophosphatase 2, mitochondrial OS=Homo sapiens OX=9606 GN=PPA2 PE=1 SV=2	High	109.4	109.2	108.2	83	82.2	82.6	108.933	82.6	UP	1.31881	4.54886e-07
P17028	ZNF24	Zinc finger protein 24 OS=Homo sapiens OX=9606 GN=ZNF24 PE=1 SV=4	High	116.5	117.6	109.2	87.4	84.3	88.9	114.433	86.8667	UP	1.31734	0.00074316
Q8NAP3	ZBTB38	Zinc finger and BTB domain-containing protein 38 OS=Homo sapiens OX=9606 GN=ZBTB38 PE=1 SV=2	Low	117.4	105.2	129.2	82.2	95	90.4	117.267	89.2	UP	1.31465	0.0235025
Q96RD6	PANX2	Pannexin-2 OS=Homo sapiens OX=9606 GN=PANX2 PE=2 SV=2	High	113.9	106.6	110.1	86.4	79.8	85.4	110.2	83.8667	UP	1.31399	0.000862882
Q9NUV7	SPTLC3	Serine palmitoyltransferase 3 OS=Homo sapiens OX=9606 GN=SPTLC3 PE=1 SV=3	High	123.2	121.6	112.7	89.5	90	92.6	119.167	90.7	UP	1.31386	0.00111876
Q9NVG8	TBC1D13	TBC1 domain family member 13 OS=Homo sapiens OX=9606 GN=TBC1D13 PE=1 SV=3	High	103.5	113.9	117.7	78.3	84.8	92	111.7	85.0333	UP	1.3136	0.0100627
Q8WWV3	RTN4IP1	Reticulon-4-interacting protein 1, mitochondrial OS=Homo sapiens OX=9606 GN=RTN4IP1 PE=1 SV=2	High	109.4	110.9	105.8	84.5	83.2	80.6	108.7	82.7667	UP	1.31333	0.000166354
P40939	HADHA	Trifunctional enzyme subunit alpha, mitochondrial OS=Homo sapiens OX=9606 GN=HADHA PE=1 SV=2	High	113.8	108.4	106.1	84.2	83.6	82.2	109.433	83.3333	UP	1.3132	0.000378705
O95169	NDUFB8	NADH dehydrogenase [ubiquinone] 1 beta subcomplex subunit 8, mitochondrial OS=Homo sapiens OX=9606 GN=NDUFB8 PE=1 SV=1	High	110.6	109.4	96.1	81.4	80	79.4	105.367	80.2667	UP	1.31271	0.00585108
Q9H4K7	MTG2	Mitochondrial ribosome-associated GTPase 2 OS=Homo sapiens OX=9606 GN=MTG2 PE=1 SV=1	High	110.4	107.8	100.4	76.6	86.1	80.4	106.2	81.0333	UP	1.31057	0.00348724
P51398	DAP3	28S ribosomal protein S29, mitochondrial OS=Homo sapiens OX=9606 GN=DAP3 PE=1 SV=1	High	113.2	110.1	106	85.3	85.5	80.9	109.767	83.9	UP	1.3083	0.000547502
O60637	TSPAN3	Tetraspanin-3 OS=Homo sapiens OX=9606 GN=TSPAN3 PE=2 SV=1	Medium	119.1	105.6	108.8	81.8	90.7	82.5	111.167	85	UP	1.30784	0.00625628
Q86Y39	NDUFA11	NADH dehydrogenase [ubiquinone] 1 alpha subcomplex subunit 11 OS=Homo sapiens OX=9606 GN=NDUFA11 PE=1 SV=3	High	118.7	106.9	106.4	88.3	84.2	81.6	110.667	84.7	UP	1.30657	0.00436042
P40261	NNMT	Nicotinamide N-methyltransferase OS=Homo sapiens OX=9606 GN=NNMT PE=1 SV=1	High	113.6	119.3	117.2	84.4	86.8	97.1	116.7	89.4333	UP	1.30488	0.00299671
O75323	NIPSNAP2	Protein NipSnap homolog 2 OS=Homo sapiens OX=9606 GN=NIPSNAP2 PE=1 SV=1	High	113.4	108.1	105.6	85.4	82.7	82.8	109.033	83.6333	UP	1.30371	0.000499205
O76095	JTB	Protein JTB OS=Homo sapiens OX=9606 GN=JTB PE=1 SV=1	High	120.3	114.5	108.4	88.9	87	87.4	114.4	87.7667	UP	1.30346	0.00157304
O15498	YKT6	Synaptobrevin homolog YKT6 OS=Homo sapiens OX=9606 GN=YKT6 PE=1 SV=1	High	124.7	106.1	107.3	83.1	84.2	92.2	112.7	86.5	UP	1.30289	0.0170387
P19404	NDUFV2	NADH dehydrogenase [ubiquinone] flavoprotein 2, mitochondrial OS=Homo sapiens OX=9606 GN=NDUFV2 PE=1 SV=2	High	110.8	109.1	104.7	84.2	85.5	79.6	108.2	83.1	UP	1.30205	0.000598202
O14949	UQCRQ	Cytochrome b-c1 complex subunit 8 OS=Homo sapiens OX=9606 GN=UQCRQ PE=1 SV=4	High	119.6	108.4	99.3	85.8	84.6	81	109.1	83.8	UP	1.30191	0.01386
P07996	THBS1	Thrombospondin-1 OS=Homo sapiens OX=9606 GN=THBS1 PE=1 SV=2	High	124.3	116.4	113.3	93.4	90.7	88	118	90.7	UP	1.30099	0.00166774
Q96RP9	GFM1	Elongation factor G, mitochondrial OS=Homo sapiens OX=9606 GN=GFM1 PE=1 SV=2	High	112.4	111.9	109.9	87.8	83.5	85.7	111.4	85.6667	UP	1.30039	6.04541e-05
O00411	POLRMT	DNA-directed RNA polymerase, mitochondrial OS=Homo sapiens OX=9606 GN=POLRMT PE=1 SV=2	High	117.1	113.6	110.5	87.3	89.2	85.9	113.733	87.4667	UP	1.3003	0.000249741
Q9P0J0	NDUFA13	NADH dehydrogenase [ubiquinone] 1 alpha subcomplex subunit 13 OS=Homo sapiens OX=9606 GN=NDUFA13 PE=1 SV=3	High	109.7	110.1	104.2	82.2	85.5	81.5	108	83.0667	UP	1.30016	0.000389152
P61020	RAB5B	Ras-related protein Rab-5B OS=Homo sapiens OX=9606 GN=RAB5B PE=1 SV=1	High	111.5	106	107.3	83.9	84	82	108.267	83.3	UP	1.29972	0.000150778
P22466	GAL	Galanin peptides OS=Homo sapiens OX=9606 GN=GAL PE=1 SV=3	Low	113.1	121.2	107.8	88.3	82.6	92.4	114.033	87.7667	UP	1.29928	0.00551814
P02765	AHSG	Alpha-2-HS-glycoprotein OS=Homo sapiens OX=9606 GN=AHSG PE=1 SV=2	High	115.1	108.8	125.3	84.8	87.5	96.5	116.4	89.6	UP	1.29911	0.0109022
Q96EH3	MALSU1	Mitochondrial assembly of ribosomal large subunit protein 1 OS=Homo sapiens OX=9606 GN=MALSU1 PE=1 SV=1	High	108.8	102.6	98.7	80.7	77.6	80.7	103.367	79.6667	UP	1.29749	0.00160547
Q8NE22	SETD9	SET domain-containing protein 9 OS=Homo sapiens OX=9606 GN=SETD9 PE=2 SV=2	High	115.6	114.1	109.2	90.5	82.6	88.1	112.967	87.0667	UP	1.29747	0.00103283
P82933	MRPS9	28S ribosomal protein S9, mitochondrial OS=Homo sapiens OX=9606 GN=MRPS9 PE=1 SV=2	High	112.8	110.8	107.2	86.8	85.3	82.9	110.267	85	UP	1.29725	0.000223202
Q96QE5	TEFM	Transcription elongation factor, mitochondrial OS=Homo sapiens OX=9606 GN=TEFM PE=1 SV=1	High	108.1	110.1	108.9	83.6	86.1	82.5	109.033	84.0667	UP	1.29699	3.29495e-05
O75380	NDUFS6	NADH dehydrogenase [ubiquinone] iron-sulfur protein 6, mitochondrial OS=Homo sapiens OX=9606 GN=NDUFS6 PE=1 SV=1	High	114.5	106.5	105.1	86.3	81.6	83.6	108.7	83.8333	UP	1.29662	0.00153021
Q8IXM3	MRPL41	39S ribosomal protein L41, mitochondrial OS=Homo sapiens OX=9606 GN=MRPL41 PE=1 SV=1	High	108.6	104.1	104.3	82.4	82.8	79.6	105.667	81.6	UP	1.29493	0.000173111
P49821	NDUFV1	NADH dehydrogenase [ubiquinone] flavoprotein 1, mitochondrial OS=Homo sapiens OX=9606 GN=NDUFV1 PE=1 SV=4	High	112.8	105.7	103	84.8	82.7	80.8	107.167	82.7667	UP	1.2948	0.00148304
P47985	UQCRFS1	Cytochrome b-c1 complex subunit Rieske, mitochondrial OS=Homo sapiens OX=9606 GN=UQCRFS1 PE=1 SV=2	High	116.6	107.7	103.1	86.4	85.4	81.3	109.133	84.3667	UP	1.29356	0.00435157
P17568	NDUFB7	NADH dehydrogenase [ubiquinone] 1 beta subcomplex subunit 7 OS=Homo sapiens OX=9606 GN=NDUFB7 PE=1 SV=4	High	115.2	106.7	105.3	84.4	86.3	82.3	109.067	84.3333	UP	1.29328	0.00169878
Q86YH6	PDSS2	Decaprenyl-diphosphate synthase subunit 2 OS=Homo sapiens OX=9606 GN=PDSS2 PE=1 SV=2	High	108.5	104.1	105.9	82.3	79.8	84.2	106.167	82.1	UP	1.29314	0.000182535
Q8TE99	PXYLP1	2-phosphoxylose phosphatase 1 OS=Homo sapiens OX=9606 GN=PXYLP1 PE=1 SV=1	High	114.9	111.7	105.2	86.9	87.9	82.1	110.6	85.6333	UP	1.29155	0.00176839
Q9BYD2	MRPL9	39S ribosomal protein L9, mitochondrial OS=Homo sapiens OX=9606 GN=MRPL9 PE=1 SV=2	High	113.3	106.7	104.1	86	82.1	83	108.033	83.7	UP	1.29072	0.00122652
Q9NV96	TMEM30A	Cell cycle control protein 50A OS=Homo sapiens OX=9606 GN=TMEM30A PE=1 SV=1	High	118.1	108.5	111.6	89.7	87.5	85	112.733	87.4	UP	1.28986	0.00127823
P00156	MT-CYB	Cytochrome b OS=Homo sapiens OX=9606 GN=MT-CYB PE=1 SV=2	High	111.1	118	92.8	84.1	77.3	88.4	107.3	83.2667	UP	1.28863	0.0425257
Q6P161	MRPL54	39S ribosomal protein L54, mitochondrial OS=Homo sapiens OX=9606 GN=MRPL54 PE=1 SV=1	High	107.1	108.1	108	84.9	83.6	82.6	107.733	83.7	UP	1.28714	5.29759e-06
Q99880	H2BC13	Histone H2B type 1-L OS=Homo sapiens OX=9606 GN=H2BC13 PE=1 SV=3	High	125.2	109.7	102.8	91.4	93.8	77.2	112.567	87.4667	UP	1.28697	0.0405316
Q7L7L0	HIST3H2A	Histone H2A type 3 OS=Homo sapiens OX=9606 GN=HIST3H2A PE=1 SV=3	High	125.7	109.4	104.5	89.9	89	85	113.2	87.9667	UP	1.28685	0.0185653
Q9NRQ5	SMCO4	Single-pass membrane and coiled-coil domain-containing protein 4 OS=Homo sapiens OX=9606 GN=SMCO4 PE=1 SV=1	High	122.8	114.3	96.9	92.1	81.1	86.4	111.333	86.5333	UP	1.28659	0.0398133
O00217	NDUFS8	NADH dehydrogenase [ubiquinone] iron-sulfur protein 8, mitochondrial OS=Homo sapiens OX=9606 GN=NDUFS8 PE=1 SV=1	High	107.6	107.3	104	85	81.2	81.9	106.3	82.7	UP	1.28537	0.000135897
Q01581	HMGCS1	Hydroxymethylglutaryl-CoA synthase, cytoplasmic OS=Homo sapiens OX=9606 GN=HMGCS1 PE=1 SV=2	High	95.3	109.2	114.9	77.5	86.6	84.4	106.467	82.8333	UP	1.28531	0.0213305
Q9H857	NT5DC2	5'-nucleotidase domain-containing protein 2 OS=Homo sapiens OX=9606 GN=NT5DC2 PE=1 SV=1	High	103.2	99.7	113.4	85.9	84.4	76.4	105.433	82.2333	UP	1.28212	0.0101305
Q9NNW7	TXNRD2	Thioredoxin reductase 2, mitochondrial OS=Homo sapiens OX=9606 GN=TXNRD2 PE=1 SV=3	High	108.4	109.3	112.7	86.6	88.8	82.5	110.133	85.9667	UP	1.28112	0.000435738
Q9H9L3	ISG20L2	Interferon-stimulated 20 kDa exonuclease-like 2 OS=Homo sapiens OX=9606 GN=ISG20L2 PE=1 SV=1	High	132	105.9	112.6	93.2	98	82.6	116.833	91.2667	UP	1.28013	0.0476195
P09622	DLD	Dihydrolipoyl dehydrogenase, mitochondrial OS=Homo sapiens OX=9606 GN=DLD PE=1 SV=2	High	112	110.9	109.1	88.2	87.1	84.2	110.667	86.5	UP	1.27938	7.84666e-05
P06493	CDK1	Cyclin-dependent kinase 1 OS=Homo sapiens OX=9606 GN=CDK1 PE=1 SV=3	High	102.2	110.6	124.9	95.2	83.6	85.3	112.567	88.0333	UP	1.27868	0.0313806
Q8IVS2	MCAT	Malonyl-CoA-acyl carrier protein transacylase, mitochondrial OS=Homo sapiens OX=9606 GN=MCAT PE=1 SV=2	High	110.5	108.9	106.4	85.6	86.9	82.3	108.6	84.9333	UP	1.27865	0.000200073
O75489	NDUFS3	NADH dehydrogenase [ubiquinone] iron-sulfur protein 3, mitochondrial OS=Homo sapiens OX=9606 GN=NDUFS3 PE=1 SV=1	High	111.6	106.7	105.5	84.3	83.6	85.4	107.933	84.4333	UP	1.27833	0.000265333
Q9BXW7	HDHD5	Haloacid dehalogenase-like hydrolase domain-containing 5 OS=Homo sapiens OX=9606 GN=HDHD5 PE=1 SV=1	High	109.1	107.6	112.8	85.3	86.4	86.1	109.833	85.9333	UP	1.27812	0.000111263
P16219	ACADS	Short-chain specific acyl-CoA dehydrogenase, mitochondrial OS=Homo sapiens OX=9606 GN=ACADS PE=1 SV=1	High	108	111.7	110.8	82.8	87	88.8	110.167	86.2	UP	1.27804	0.000334951
Q9NSE4	IARS2	Isoleucine--tRNA ligase, mitochondrial OS=Homo sapiens OX=9606 GN=IARS2 PE=1 SV=2	High	115.6	110.3	107.4	86.8	85.5	88.6	111.1	86.9667	UP	1.2775	0.000709545
Q9NZQ7	CD274	Programmed cell death 1 ligand 1 OS=Homo sapiens OX=9606 GN=CD274 PE=1 SV=1	Low	110.3	112.8	105.9	90.1	81.9	85.6	109.667	85.8667	UP	1.27717	0.00157189
P13647	KRT5	Keratin, type II cytoskeletal 5 OS=Homo sapiens OX=9606 GN=KRT5 PE=1 SV=3	High	124.6	111.8	102.8	90.4	86.8	88.4	113.067	88.5333	UP	1.27711	0.0186609
Q9GZN8	C20orf27	UPF0687 protein C20orf27 OS=Homo sapiens OX=9606 GN=C20orf27 PE=1 SV=3	High	104.9	108.9	115.5	79.8	85.3	92.8	109.767	85.9667	UP	1.27685	0.00813646
Q96RQ3	MCCC1	Methylcrotonoyl-CoA carboxylase subunit alpha, mitochondrial OS=Homo sapiens OX=9606 GN=MCCC1 PE=1 SV=3	High	106.5	105.9	107.3	84.8	83	82.6	106.567	83.4667	UP	1.27676	8.09517e-06
Q96I23	PYURF	Protein preY, mitochondrial OS=Homo sapiens OX=9606 GN=PYURF PE=1 SV=1	High	115	106.9	101.3	87.5	83.7	82.1	107.733	84.4333	UP	1.27596	0.00556157
P00846	MT-ATP6	ATP synthase subunit a OS=Homo sapiens OX=9606 GN=MT-ATP6 PE=1 SV=1	High	104.6	116.7	103.7	88	83.1	83.9	108.333	85	UP	1.27451	0.0063646
Q9NYK5	MRPL39	39S ribosomal protein L39, mitochondrial OS=Homo sapiens OX=9606 GN=MRPL39 PE=1 SV=3	High	110.7	106.7	101.7	84.6	83.7	82.1	106.367	83.4667	UP	1.27436	0.00106556
Q9NX74	DUS2	tRNA-dihydrouridine(20) synthase [NAD(P)+]-like OS=Homo sapiens OX=9606 GN=DUS2 PE=1 SV=1	High	105.9	106.4	115.6	87.2	90.8	79.4	109.3	85.8	UP	1.27389	0.00700079
Q02241	KIF23	Kinesin-like protein KIF23 OS=Homo sapiens OX=9606 GN=KIF23 PE=1 SV=3	High	111.4	109.9	109	87.9	86.3	85.1	110.1	86.4333	UP	1.27381	2.48547e-05
Q9BV79	MECR	Enoyl-[acyl-carrier-protein] reductase, mitochondrial OS=Homo sapiens OX=9606 GN=MECR PE=1 SV=2	High	110.2	110.8	103.1	86.5	85.8	82.2	108.033	84.8333	UP	1.27348	0.00117204
P56181	NDUFV3	NADH dehydrogenase [ubiquinone] flavoprotein 3, mitochondrial OS=Homo sapiens OX=9606 GN=NDUFV3 PE=1 SV=2	High	109	109.4	109.5	84.7	86.5	86.8	109.3	86	UP	1.27093	4.16053e-06
Q9BT17	MTG1	Mitochondrial ribosome-associated GTPase 1 OS=Homo sapiens OX=9606 GN=MTG1 PE=1 SV=2	High	105.1	107.5	106.8	87.1	83.6	80.8	106.467	83.8333	UP	1.26998	0.000319129
O15392	BIRC5	Baculoviral IAP repeat-containing protein 5 OS=Homo sapiens OX=9606 GN=BIRC5 PE=1 SV=3	High	121	119.9	105.3	92.9	89.9	90.2	115.4	91	UP	1.26813	0.00904597
P24752	ACAT1	Acetyl-CoA acetyltransferase, mitochondrial OS=Homo sapiens OX=9606 GN=ACAT1 PE=1 SV=1	High	112.7	109.7	109.2	87.9	88	85.7	110.533	87.2	UP	1.26758	6.12184e-05
Q96GC5	MRPL48	39S ribosomal protein L48, mitochondrial OS=Homo sapiens OX=9606 GN=MRPL48 PE=1 SV=2	High	105.2	104.7	114.2	85	89	81.7	108.033	85.2333	UP	1.2675	0.00365967
Q9Y570	PPME1	Protein phosphatase methylesterase 1 OS=Homo sapiens OX=9606 GN=PPME1 PE=1 SV=3	High	102.5	116.8	114.9	82.9	87.3	93.6	111.4	87.9333	UP	1.26687	0.0126179
P16401	H1-5	Histone H1.5 OS=Homo sapiens OX=9606 GN=H1-5 PE=1 SV=3	High	121.2	103.3	104.9	86.7	90	83.5	109.8	86.7333	UP	1.26595	0.018578
P52747	ZNF143	Zinc finger protein 143 OS=Homo sapiens OX=9606 GN=ZNF143 PE=1 SV=2	High	116.7	116.7	102.6	91.9	87.5	86.1	112	88.5	UP	1.26554	0.00940157
P04181	OAT	Ornithine aminotransferase, mitochondrial OS=Homo sapiens OX=9606 GN=OAT PE=1 SV=1	High	111	111.2	110.1	88.1	87.4	87.1	110.767	87.5333	UP	1.26542	8.39999e-07
Q96IU4	ABHD14B	Protein ABHD14B OS=Homo sapiens OX=9606 GN=ABHD14B PE=1 SV=1	High	104.7	112	111.4	82.8	85.4	91.3	109.367	86.5	UP	1.26435	0.00264413
Q9UKU7	ACAD8	Isobutyryl-CoA dehydrogenase, mitochondrial OS=Homo sapiens OX=9606 GN=ACAD8 PE=1 SV=1	High	108.4	108.6	106.5	83.7	89.8	82.5	107.833	85.3333	UP	1.26367	0.000672594
P55084	HADHB	Trifunctional enzyme subunit beta, mitochondrial OS=Homo sapiens OX=9606 GN=HADHB PE=1 SV=3	High	109.7	108.7	105.4	85.9	85.9	84.9	107.933	85.5667	UP	1.26139	7.57556e-05
O95168	NDUFB4	NADH dehydrogenase [ubiquinone] 1 beta subcomplex subunit 4 OS=Homo sapiens OX=9606 GN=NDUFB4 PE=1 SV=3	High	112.2	107.7	104.6	86.1	84.2	87.1	108.167	85.8	UP	1.26068	0.000696719
P31930	UQCRC1	Cytochrome b-c1 complex subunit 1, mitochondrial OS=Homo sapiens OX=9606 GN=UQCRC1 PE=1 SV=3	High	110.8	107.9	102.9	85.9	85.9	83.3	107.2	85.0333	UP	1.26068	0.000846041
Q9NX62	IMPAD1	Golgi-resident adenosine 3',5'-bisphosphate 3'-phosphatase OS=Homo sapiens OX=9606 GN=IMPAD1 PE=1 SV=1	High	113.9	110.2	108.8	88.3	89.4	86.5	110.967	88.0667	UP	1.26003	0.00019268
Q15057	ACAP2	Arf-GAP with coiled-coil, ANK repeat and PH domain-containing protein 2 OS=Homo sapiens OX=9606 GN=ACAP2 PE=1 SV=3	High	108.1	115.5	113.9	86	93.6	88.3	112.5	89.3	UP	1.2598	0.00187812
O75251	NDUFS7	NADH dehydrogenase [ubiquinone] iron-sulfur protein 7, mitochondrial OS=Homo sapiens OX=9606 GN=NDUFS7 PE=1 SV=3	High	110.6	103.4	103.7	85.3	84.3	82.6	105.9	84.0667	UP	1.25971	0.00091857
Q14739	LBR	Delta(14)-sterol reductase LBR OS=Homo sapiens OX=9606 GN=LBR PE=1 SV=2	High	124.9	112.4	111.4	93.2	94.2	89.6	116.233	92.3333	UP	1.25884	0.0063451
Q9BQ49	SMIM7	Small integral membrane protein 7 OS=Homo sapiens OX=9606 GN=SMIM7 PE=1 SV=2	High	120.7	110.3	108.8	92.4	92.1	85.6	113.267	90.0333	UP	1.25805	0.00592117
O14646	CHD1	Chromodomain-helicase-DNA-binding protein 1 OS=Homo sapiens OX=9606 GN=CHD1 PE=1 SV=2	High	113.3	110.2	106.7	89	86.7	86.8	110.067	87.5	UP	1.2579	0.00038621
Q92947	GCDH	Glutaryl-CoA dehydrogenase, mitochondrial OS=Homo sapiens OX=9606 GN=GCDH PE=1 SV=1	High	112.2	108.7	100.6	87.2	85	83.6	107.167	85.2667	UP	1.25684	0.00365901
Q5T653	MRPL2	39S ribosomal protein L2, mitochondrial OS=Homo sapiens OX=9606 GN=MRPL2 PE=1 SV=2	High	109.5	105.3	103.4	86	88.1	79.7	106.067	84.6	UP	1.25374	0.00228616
Q5JTV8	TOR1AIP1	Torsin-1A-interacting protein 1 OS=Homo sapiens OX=9606 GN=TOR1AIP1 PE=1 SV=2	High	116.4	112.5	108.9	91	91.5	87	112.6	89.8333	UP	1.25343	0.000926364
O60518	RANBP6	Ran-binding protein 6 OS=Homo sapiens OX=9606 GN=RANBP6 PE=1 SV=2	High	111.3	121.3	105.1	87.6	84.7	97.2	112.567	89.8333	UP	1.25306	0.0197604
P52926	HMGA2	High mobility group protein HMGI-C OS=Homo sapiens OX=9606 GN=HMGA2 PE=1 SV=1	High	114.3	105.9	106.2	88.2	85.9	86.4	108.8	86.8333	UP	1.25298	0.00150197
Q53GA4	PHLDA2	Pleckstrin homology-like domain family A member 2 OS=Homo sapiens OX=9606 GN=PHLDA2 PE=1 SV=2	High	104.5	103.1	103.8	81.2	85.8	81.6	103.8	82.8667	UP	1.25261	0.000163476
Q8TDR0	TRAF3IP1	TRAF3-interacting protein 1 OS=Homo sapiens OX=9606 GN=TRAF3IP1 PE=1 SV=1	High	105	118.2	103.4	89	90.9	80.9	108.867	86.9333	UP	1.2523	0.0173256
Q7Z7F7	MRPL55	39S ribosomal protein L55, mitochondrial OS=Homo sapiens OX=9606 GN=MRPL55 PE=1 SV=1	High	111.1	97.8	110.8	86.4	88.9	80	106.567	85.1	UP	1.25225	0.0138031
Q7L592	NDUFAF7	Protein arginine methyltransferase NDUFAF7, mitochondrial OS=Homo sapiens OX=9606 GN=NDUFAF7 PE=1 SV=1	High	106.7	107.9	107.1	82.6	86.9	87.4	107.233	85.6333	UP	1.25224	0.000159245
Q86YN1	DOLPP1	Dolichyldiphosphatase 1 OS=Homo sapiens OX=9606 GN=DOLPP1 PE=2 SV=1	High	110.8	108.6	108.1	85.8	91.4	84.4	109.167	87.2	UP	1.25191	0.000664237
P51798	CLCN7	H(+)/Cl(-) exchange transporter 7 OS=Homo sapiens OX=9606 GN=CLCN7 PE=1 SV=2	High	113.1	105.6	108	88.8	88.8	83.4	108.9	87	UP	1.25172	0.00154527
Q16795	NDUFA9	NADH dehydrogenase [ubiquinone] 1 alpha subcomplex subunit 9, mitochondrial OS=Homo sapiens OX=9606 GN=NDUFA9 PE=1 SV=2	High	111.4	105	103.4	85.9	84.7	85	106.6	85.2	UP	1.25117	0.00097723
P43897	TSFM	Elongation factor Ts, mitochondrial OS=Homo sapiens OX=9606 GN=TSFM PE=1 SV=2	High	111.5	108.4	105	89.2	86.2	84.4	108.3	86.6	UP	1.25058	0.00075408
Q49AG3	ZBED5	Zinc finger BED domain-containing protein 5 OS=Homo sapiens OX=9606 GN=ZBED5 PE=2 SV=2	Medium	111.2	112.8	98.9	90.6	85.1	82.8	107.633	86.1667	UP	1.24913	0.0123987
Q9BQC6	MRPL57	Ribosomal protein 63, mitochondrial OS=Homo sapiens OX=9606 GN=MRPL57 PE=1 SV=1	High	110.7	103.5	103.3	88.9	85.6	79.7	105.833	84.7333	UP	1.24902	0.004353
Q9BT30	ALKBH7	Alpha-ketoglutarate-dependent dioxygenase alkB homolog 7, mitochondrial OS=Homo sapiens OX=9606 GN=ALKBH7 PE=1 SV=1	High	101.6	99	110	82.8	86.9	79	103.533	82.9	UP	1.24889	0.00687154
Q9BYD6	MRPL1	39S ribosomal protein L1, mitochondrial OS=Homo sapiens OX=9606 GN=MRPL1 PE=1 SV=2	High	112.5	107.9	106.8	89.7	86	86.6	109.067	87.4333	UP	1.24743	0.000490407
P29353	SHC1	SHC-transforming protein 1 OS=Homo sapiens OX=9606 GN=SHC1 PE=1 SV=4	High	104.2	112.5	106.4	88.6	84.3	86.3	107.7	86.4	UP	1.24653	0.00155138
P31327	CPS1	Carbamoyl-phosphate synthase [ammonia], mitochondrial OS=Homo sapiens OX=9606 GN=CPS1 PE=1 SV=2	High	106.5	107	110.7	86.7	86	87.4	108.067	86.7	UP	1.24644	0.000102976
P16402	H1-3	Histone H1.3 OS=Homo sapiens OX=9606 GN=H1-3 PE=1 SV=2	High	119.7	100.4	101.2	85.8	90.9	81.2	107.1	85.9667	UP	1.24583	0.0375334
Q9H0E2	TOLLIP	Toll-interacting protein OS=Homo sapiens OX=9606 GN=TOLLIP PE=1 SV=1	High	109.4	109.3	108.6	85	93.6	84.2	109.1	87.6	UP	1.24543	0.00205599
P09001	MRPL3	39S ribosomal protein L3, mitochondrial OS=Homo sapiens OX=9606 GN=MRPL3 PE=1 SV=1	High	107.8	103.5	100.8	84.3	84.8	81.5	104.033	83.5333	UP	1.24541	0.000850287
Q9Y3D9	MRPS23	28S ribosomal protein S23, mitochondrial OS=Homo sapiens OX=9606 GN=MRPS23 PE=1 SV=2	High	108.6	110.8	108	87.7	87.6	87.6	109.133	87.6333	UP	1.24534	1.46288e-05
Q16740	CLPP	ATP-dependent Clp protease proteolytic subunit, mitochondrial OS=Homo sapiens OX=9606 GN=CLPP PE=1 SV=1	High	113	108.9	108.2	87.7	90.9	86.5	110.033	88.3667	UP	1.24519	0.000405061
P32322	PYCR1	Pyrroline-5-carboxylate reductase 1, mitochondrial OS=Homo sapiens OX=9606 GN=PYCR1 PE=1 SV=2	High	117.4	115.2	112.3	93	92.8	91.2	114.967	92.3333	UP	1.24513	0.000138974
P53597	SUCLG1	Succinate--CoA ligase [ADP/GDP-forming] subunit alpha, mitochondrial OS=Homo sapiens OX=9606 GN=SUCLG1 PE=1 SV=4	High	108.7	109.5	105.1	89.8	84.8	85.1	107.767	86.5667	UP	1.2449	0.000551837
Q8WVQ1	CANT1	Soluble calcium-activated nucleotidase 1 OS=Homo sapiens OX=9606 GN=CANT1 PE=1 SV=1	High	117.6	109	108.1	89.9	90	89	111.567	89.6333	UP	1.2447	0.00196773
O75477	ERLIN1	Erlin-1 OS=Homo sapiens OX=9606 GN=ERLIN1 PE=1 SV=2	High	117.7	110.5	107.6	92.5	91.3	86	111.933	89.9333	UP	1.24463	0.00365141
P82921	MRPS21	28S ribosomal protein S21, mitochondrial OS=Homo sapiens OX=9606 GN=MRPS21 PE=1 SV=3	High	109.4	106.2	98.3	87.6	83.6	81.2	104.633	84.1333	UP	1.24366	0.00565936
Q13084	MRPL28	39S ribosomal protein L28, mitochondrial OS=Homo sapiens OX=9606 GN=MRPL28 PE=1 SV=4	High	107.3	102.7	100.4	85.6	82.7	81.3	103.467	83.2	UP	1.24359	0.00106221
Q8TDX7	NEK7	Serine/threonine-protein kinase Nek7 OS=Homo sapiens OX=9606 GN=NEK7 PE=1 SV=1	High	106.2	115.8	112.5	90.7	89.7	88.7	111.5	89.7	UP	1.24303	0.00162143
Q86U38	NOP9	Nucleolar protein 9 OS=Homo sapiens OX=9606 GN=NOP9 PE=1 SV=1	High	107.6	114.1	112.3	88.4	97.2	83.1	111.333	89.5667	UP	1.24302	0.00872084
O94788	ALDH1A2	Retinal dehydrogenase 2 OS=Homo sapiens OX=9606 GN=ALDH1A2 PE=1 SV=3	High	111.4	114.1	113.1	84.6	99.1	88.8	112.867	90.8333	UP	1.24257	0.00732523
O43181	NDUFS4	NADH dehydrogenase [ubiquinone] iron-sulfur protein 4, mitochondrial OS=Homo sapiens OX=9606 GN=NDUFS4 PE=1 SV=1	High	112.3	106.3	101.3	87.6	86.7	83.7	106.633	86	UP	1.23992	0.00368912
Q15800	MSMO1	Methylsterol monooxygenase 1 OS=Homo sapiens OX=9606 GN=MSMO1 PE=1 SV=1	High	112.3	106.7	100.7	87.3	86.3	84.3	106.567	85.9667	UP	1.23963	0.00400878
Q96CM8	ACSF2	Medium-chain acyl-CoA ligase ACSF2, mitochondrial OS=Homo sapiens OX=9606 GN=ACSF2 PE=1 SV=2	High	110	106	108.4	89.2	86.4	86.2	108.133	87.2667	UP	1.23911	0.000160147
Q8N4Q0	ZADH2	Prostaglandin reductase 3 OS=Homo sapiens OX=9606 GN=ZADH2 PE=1 SV=1	High	109	107	106	87.2	86.6	86.2	107.333	86.6667	UP	1.23846	2.4126e-05
Q96T88	UHRF1	E3 ubiquitin-protein ligase UHRF1 OS=Homo sapiens OX=9606 GN=UHRF1 PE=1 SV=1	High	113	110.1	112	89.2	92.5	88.9	111.7	90.2	UP	1.23836	0.000114964
Q9BXR0	QTRT1	Queuine tRNA-ribosyltransferase catalytic subunit 1 OS=Homo sapiens OX=9606 GN=QTRT1 PE=1 SV=3	High	106	107.3	110.4	86.9	89.1	85.4	107.9	87.1333	UP	1.23833	0.000252229
P07225	PROS1	Vitamin K-dependent protein S OS=Homo sapiens OX=9606 GN=PROS1 PE=1 SV=1	High	114.7	108.3	108.5	91.1	92.7	84.1	110.5	89.3	UP	1.2374	0.00327786
Q15831	STK11	Serine/threonine-protein kinase STK11 OS=Homo sapiens OX=9606 GN=STK11 PE=1 SV=1	High	106.8	108.9	122.6	91.2	96.3	85.9	112.767	91.1333	UP	1.23738	0.0202162
Q7Z4W1	DCXR	L-xylulose reductase OS=Homo sapiens OX=9606 GN=DCXR PE=1 SV=2	High	111.8	111.2	107.2	91.4	88.9	86.6	110.067	88.9667	UP	1.23717	0.000457864
O95470	SGPL1	Sphingosine-1-phosphate lyase 1 OS=Homo sapiens OX=9606 GN=SGPL1 PE=1 SV=3	High	116.2	106.8	101.5	89.2	87.5	85.7	108.167	87.4667	UP	1.23666	0.00939056
P19823	ITIH2	Inter-alpha-trypsin inhibitor heavy chain H2 OS=Homo sapiens OX=9606 GN=ITIH2 PE=1 SV=2	High	104.2	111.6	118.6	87.6	92.5	90.6	111.467	90.2333	UP	1.23532	0.00845581
Q9NP81	SARS2	Serine--tRNA ligase, mitochondrial OS=Homo sapiens OX=9606 GN=SARS2 PE=1 SV=1	High	108.4	108.7	106.9	91	87.4	83.9	108	87.4333	UP	1.23523	0.000636501
Q9Y2Z4	YARS2	Tyrosine--tRNA ligase, mitochondrial OS=Homo sapiens OX=9606 GN=YARS2 PE=1 SV=2	High	110.7	107.6	103.7	88.1	87.2	85.4	107.333	86.9	UP	1.23514	0.000715492
Q00325	SLC25A3	Phosphate carrier protein, mitochondrial OS=Homo sapiens OX=9606 GN=SLC25A3 PE=1 SV=2	High	117.6	108.8	101.4	89.7	87.9	87.8	109.267	88.4667	UP	1.23512	0.011654
Q9NPJ3	ACOT13	Acyl-coenzyme A thioesterase 13 OS=Homo sapiens OX=9606 GN=ACOT13 PE=1 SV=1	High	104.8	103	107.5	88.5	85.3	81.9	105.1	85.2333	UP	1.23309	0.00100627
O95167	NDUFA3	NADH dehydrogenase [ubiquinone] 1 alpha subcomplex subunit 3 OS=Homo sapiens OX=9606 GN=NDUFA3 PE=1 SV=1	High	112.3	103.8	102.6	88	86	84.6	106.233	86.2	UP	1.23241	0.00335353
P07948	LYN	Tyrosine-protein kinase Lyn OS=Homo sapiens OX=9606 GN=LYN PE=1 SV=3	High	111.9	104.5	105.1	90.1	85.6	85.2	107.167	86.9667	UP	1.23227	0.0020807
O15394	NCAM2	Neural cell adhesion molecule 2 OS=Homo sapiens OX=9606 GN=NCAM2 PE=1 SV=2	High	95.2	98.9	104.9	81.6	81	80.1	99.6667	80.9	UP	1.23197	0.00278912
Q66K14	TBC1D9B	TBC1 domain family member 9B OS=Homo sapiens OX=9606 GN=TBC1D9B PE=1 SV=3	High	107.3	115.7	108.7	86.1	88.9	94.3	110.567	89.7667	UP	1.23171	0.00419807
Q9Y399	MRPS2	28S ribosomal protein S2, mitochondrial OS=Homo sapiens OX=9606 GN=MRPS2 PE=1 SV=1	High	110.6	107	106.6	90.4	87	85.9	108.067	87.7667	UP	1.2313	0.000398557
P21810	BGN	Biglycan OS=Homo sapiens OX=9606 GN=BGN PE=1 SV=2	High	100.5	94	95.7	80.1	76.7	78.9	96.7333	78.5667	UP	1.23123	0.00114525
P23368	ME2	NAD-dependent malic enzyme, mitochondrial OS=Homo sapiens OX=9606 GN=ME2 PE=1 SV=1	High	107.4	103.5	103.1	86.2	86.5	82.5	104.667	85.0667	UP	1.23041	0.00047847
Q16854	DGUOK	Deoxyguanosine kinase, mitochondrial OS=Homo sapiens OX=9606 GN=DGUOK PE=1 SV=2	High	109.6	109.9	100.5	86.1	87.5	86.5	106.667	86.7	UP	1.2303	0.00303461
Q8WVM0	TFB1M	Dimethyladenosine transferase 1, mitochondrial OS=Homo sapiens OX=9606 GN=TFB1M PE=1 SV=1	High	108.7	106.7	107.5	86.8	89.9	85.9	107.633	87.5333	UP	1.22963	0.000116348
Q13454	TUSC3	Tumor suppressor candidate 3 OS=Homo sapiens OX=9606 GN=TUSC3 PE=1 SV=1	High	108.5	107.4	96.4	85.8	83.8	84.4	104.1	84.6667	UP	1.22953	0.00763854
Q5HYK3	COQ5	2-methoxy-6-polyprenyl-1,4-benzoquinol methylase, mitochondrial OS=Homo sapiens OX=9606 GN=COQ5 PE=1 SV=2	High	108.6	105.4	102.1	86.5	88.6	82	105.367	85.7	UP	1.22948	0.00189826
A4FU01	MTMR11	Myotubularin-related protein 11 OS=Homo sapiens OX=9606 GN=MTMR11 PE=2 SV=2	Medium	113	105.4	102.7	90.6	85.9	84.7	107.033	87.0667	UP	1.22933	0.00501796
Q6NTF9	RHBDD2	Rhomboid domain-containing protein 2 OS=Homo sapiens OX=9606 GN=RHBDD2 PE=2 SV=2	High	111.8	106	109.1	86.7	93.4	86	108.967	88.7	UP	1.22849	0.0021866
P08047	SP1	Transcription factor Sp1 OS=Homo sapiens OX=9606 GN=SP1 PE=1 SV=3	High	120.4	117.2	101.2	89.6	96	90.4	112.933	92	UP	1.22754	0.0288852
Q9BQ48	MRPL34	39S ribosomal protein L34, mitochondrial OS=Homo sapiens OX=9606 GN=MRPL34 PE=1 SV=1	High	106.4	111	101.2	86.1	86.7	86.8	106.2	86.5333	UP	1.22727	0.00228014
Q96TA1	NIBAN2	Protein Niban 2 OS=Homo sapiens OX=9606 GN=NIBAN2 PE=1 SV=3	High	102.7	111.9	105.3	82.3	87	91.4	106.633	86.9	UP	1.22708	0.00651619
P16403	H1-2	Histone H1.2 OS=Homo sapiens OX=9606 GN=H1-2 PE=1 SV=2	High	118.1	103	102.3	87.4	92.2	84	107.8	87.8667	UP	1.22686	0.0246354
O43674	NDUFB5	NADH dehydrogenase [ubiquinone] 1 beta subcomplex subunit 5, mitochondrial OS=Homo sapiens OX=9606 GN=NDUFB5 PE=1 SV=1	High	110.3	106.3	99.4	87.8	84.3	85.5	105.333	85.8667	UP	1.22671	0.00434077
O75306	NDUFS2	NADH dehydrogenase [ubiquinone] iron-sulfur protein 2, mitochondrial OS=Homo sapiens OX=9606 GN=NDUFS2 PE=1 SV=2	High	109.9	105.5	103.4	87.1	87.5	85.3	106.267	86.6333	UP	1.22663	0.000640871
P11413	G6PD	Glucose-6-phosphate 1-dehydrogenase OS=Homo sapiens OX=9606 GN=G6PD PE=1 SV=4	High	99.2	115.8	110.3	83.3	87	94.9	108.433	88.4	UP	1.22662	0.0282909
Q9NYY8	FASTKD2	FAST kinase domain-containing protein 2, mitochondrial OS=Homo sapiens OX=9606 GN=FASTKD2 PE=1 SV=1	High	108	110.5	107.4	88.3	89.2	88.2	108.633	88.5667	UP	1.22657	3.656e-05
Q9H0H5	RACGAP1	Rac GTPase-activating protein 1 OS=Homo sapiens OX=9606 GN=RACGAP1 PE=1 SV=1	High	107.5	107.7	111	92.2	87	86.8	108.733	88.6667	UP	1.22632	0.000670638
P51649	ALDH5A1	Succinate-semialdehyde dehydrogenase, mitochondrial OS=Homo sapiens OX=9606 GN=ALDH5A1 PE=1 SV=2	High	109.3	106.7	104.5	88.3	87	86.1	106.833	87.1333	UP	1.22609	0.000208269
Q9NPF0	CD320	CD320 antigen OS=Homo sapiens OX=9606 GN=CD320 PE=1 SV=1	High	108.3	116	117.4	99.1	91.9	87.7	113.9	92.9	UP	1.22605	0.00860285
Q00059	TFAM	Transcription factor A, mitochondrial OS=Homo sapiens OX=9606 GN=TFAM PE=1 SV=1	High	115.5	109	104.2	90.8	90.4	86.9	109.567	89.3667	UP	1.22604	0.00447812
P27694	RPA1	Replication protein A 70 kDa DNA-binding subunit OS=Homo sapiens OX=9606 GN=RPA1 PE=1 SV=2	High	104	116.5	112.1	88.5	88.4	94.4	110.867	90.4333	UP	1.22595	0.00800013
P56556	NDUFA6	NADH dehydrogenase [ubiquinone] 1 alpha subcomplex subunit 6 OS=Homo sapiens OX=9606 GN=NDUFA6 PE=1 SV=4	High	108.5	106.2	101.8	88	85.5	84.9	105.5	86.1333	UP	1.22485	0.000891342
P03886	MT-ND1	NADH-ubiquinone oxidoreductase chain 1 OS=Homo sapiens OX=9606 GN=MT-ND1 PE=1 SV=1	High	109.3	102.8	99.6	87.7	83	84	103.9	84.9	UP	1.22379	0.00399594
O14548	COX7A2L	Cytochrome c oxidase subunit 7A-related protein, mitochondrial OS=Homo sapiens OX=9606 GN=COX7A2L PE=1 SV=2	High	112.2	103.8	102.3	84.3	82.5	93.4	106.1	86.7333	UP	1.22329	0.0132722
Q9Y2R9	MRPS7	28S ribosomal protein S7, mitochondrial OS=Homo sapiens OX=9606 GN=MRPS7 PE=1 SV=2	High	107.1	106.8	104.6	87.3	87.6	85.5	106.167	86.8	UP	1.22312	4.6255e-05
Q9H2W6	MRPL46	39S ribosomal protein L46, mitochondrial OS=Homo sapiens OX=9606 GN=MRPL46 PE=1 SV=1	High	108.4	107.9	106.6	88.5	87.9	87.6	107.633	88	UP	1.22311	5.13711e-06
O43678	NDUFA2	NADH dehydrogenase [ubiquinone] 1 alpha subcomplex subunit 2 OS=Homo sapiens OX=9606 GN=NDUFA2 PE=1 SV=3	High	107.5	105.6	106.3	89.1	84.8	87.3	106.467	87.0667	UP	1.22282	0.000142172
Q8N3Z3	GTPBP8	GTP-binding protein 8 OS=Homo sapiens OX=9606 GN=GTPBP8 PE=2 SV=1	High	100	104.1	98	80.7	88.4	78	100.7	82.3667	UP	1.22258	0.00699099
Q02447	SP3	Transcription factor Sp3 OS=Homo sapiens OX=9606 GN=SP3 PE=1 SV=3	High	117.1	116.5	104.1	86	95	95.3	112.567	92.1	UP	1.22222	0.0172491
Q4G148	GXYLT1	Glucoside xylosyltransferase 1 OS=Homo sapiens OX=9606 GN=GXYLT1 PE=1 SV=2	High	109.1	117.9	105.5	90.6	95	86.5	110.833	90.7	UP	1.22198	0.0104249
Q8NBN7	RDH13	Retinol dehydrogenase 13 OS=Homo sapiens OX=9606 GN=RDH13 PE=1 SV=2	High	113.8	108.2	107.8	89.9	92.6	87.4	109.933	89.9667	UP	1.22193	0.0012349
Q92930	RAB8B	Ras-related protein Rab-8B OS=Homo sapiens OX=9606 GN=RAB8B PE=1 SV=2	High	115.6	103.9	107.2	90.3	90.2	86.9	108.9	89.1333	UP	1.22177	0.00567584
P82664	MRPS10	28S ribosomal protein S10, mitochondrial OS=Homo sapiens OX=9606 GN=MRPS10 PE=1 SV=2	High	112	107.8	101.1	90.7	84.9	87.1	106.967	87.5667	UP	1.22155	0.00571244
Q9UHN1	POLG2	DNA polymerase subunit gamma-2, mitochondrial OS=Homo sapiens OX=9606 GN=POLG2 PE=1 SV=1	High	103.6	110.5	95.4	90.6	78.8	84	103.167	84.4667	UP	1.22139	0.0279224
P13051	UNG	Uracil-DNA glycosylase OS=Homo sapiens OX=9606 GN=UNG PE=1 SV=2	High	105.5	103.8	105.8	86.5	86.3	85.2	105.033	86	UP	1.22132	1.37461e-05
Q9NP84	TNFRSF12A	Tumor necrosis factor receptor superfamily member 12A OS=Homo sapiens OX=9606 GN=TNFRSF12A PE=1 SV=1	High	112.3	111.5	106.6	89.9	89.7	91	110.133	90.2	UP	1.22099	0.00040069
O15382	BCAT2	Branched-chain-amino-acid aminotransferase, mitochondrial OS=Homo sapiens OX=9606 GN=BCAT2 PE=1 SV=2	High	111.7	107	107.2	89.4	87.9	89.7	108.633	89	UP	1.2206	0.000273928
Q6P1L8	MRPL14	39S ribosomal protein L14, mitochondrial OS=Homo sapiens OX=9606 GN=MRPL14 PE=1 SV=1	High	107	102.9	104.5	85.9	88.2	83.5	104.8	85.8667	UP	1.2205	0.000468754
P82673	MRPS35	28S ribosomal protein S35, mitochondrial OS=Homo sapiens OX=9606 GN=MRPS35 PE=1 SV=1	High	109.3	106	103	88.5	86.4	86	106.1	86.9667	UP	1.22001	0.000638665
O96000	NDUFB10	NADH dehydrogenase [ubiquinone] 1 beta subcomplex subunit 10 OS=Homo sapiens OX=9606 GN=NDUFB10 PE=1 SV=3	High	111.7	109.8	101	90.1	87.7	86.6	107.5	88.1333	UP	1.21974	0.00497028
P37268	FDFT1	Squalene synthase OS=Homo sapiens OX=9606 GN=FDFT1 PE=1 SV=1	High	108.8	100	102.9	85.9	86.8	82.9	103.9	85.2	UP	1.21948	0.00277226
Q9NQ50	MRPL40	39S ribosomal protein L40, mitochondrial OS=Homo sapiens OX=9606 GN=MRPL40 PE=1 SV=1	High	105.9	109.1	103.3	86.8	92.1	82.2	106.1	87.0333	UP	1.21907	0.00453465
P45954	ACADSB	Short/branched chain specific acyl-CoA dehydrogenase, mitochondrial OS=Homo sapiens OX=9606 GN=ACADSB PE=1 SV=1	High	106.7	106.4	111.6	89.4	90.7	86.4	108.233	88.8333	UP	1.21839	0.000780685
Q13405	MRPL49	39S ribosomal protein L49, mitochondrial OS=Homo sapiens OX=9606 GN=MRPL49 PE=1 SV=1	High	108.5	105.7	102.8	89.8	85.5	84.9	105.667	86.7333	UP	1.21829	0.00110272
Q96DC8	ECHDC3	Enoyl-CoA hydratase domain-containing protein 3, mitochondrial OS=Homo sapiens OX=9606 GN=ECHDC3 PE=1 SV=2	High	100.6	106.1	106	84.9	85	86.8	104.233	85.5667	UP	1.21815	0.000625332
Q9Y3B7	MRPL11	39S ribosomal protein L11, mitochondrial OS=Homo sapiens OX=9606 GN=MRPL11 PE=1 SV=1	High	111.3	104.7	102.7	88.9	86.1	86.7	106.233	87.2333	UP	1.21781	0.00225282
P23786	CPT2	Carnitine O-palmitoyltransferase 2, mitochondrial OS=Homo sapiens OX=9606 GN=CPT2 PE=1 SV=2	High	111.8	105.1	103.3	90.1	87	85.9	106.733	87.6667	UP	1.21749	0.00268412
Q15031	LARS2	Probable leucine--tRNA ligase, mitochondrial OS=Homo sapiens OX=9606 GN=LARS2 PE=1 SV=2	High	111.2	107.6	105.6	89.4	89.7	87.4	108.133	88.8333	UP	1.21726	0.000419966
Q9H5K3	POMK	Protein O-mannose kinase OS=Homo sapiens OX=9606 GN=POMK PE=1 SV=1	High	112.8	111.6	106	93.3	90.6	87.6	110.133	90.5	UP	1.21694	0.00180837
Q9Y3E5	PTRH2	Peptidyl-tRNA hydrolase 2, mitochondrial OS=Homo sapiens OX=9606 GN=PTRH2 PE=1 SV=1	High	110	106.2	105.8	90.3	88.2	86.2	107.333	88.2333	UP	1.21647	0.000433795
Q4U2R6	MRPL51	39S ribosomal protein L51, mitochondrial OS=Homo sapiens OX=9606 GN=MRPL51 PE=1 SV=1	High	105.2	102.3	99	84.7	82.3	85	102.167	84	UP	1.21627	0.000790266
Q8IYD2	KLHDC8A	Kelch domain-containing protein 8A OS=Homo sapiens OX=9606 GN=KLHDC8A PE=1 SV=2	Low	108.5	100.9	100.5	87.4	86.3	81.2	103.3	84.9667	UP	1.21577	0.00474442
Q9BSR8	YIPF4	Protein YIPF4 OS=Homo sapiens OX=9606 GN=YIPF4 PE=1 SV=1	High	112.6	111	109	89.6	97.3	86.7	110.867	91.2	UP	1.21564	0.00411304
O95490	ADGRL2	Adhesion G protein-coupled receptor L2 OS=Homo sapiens OX=9606 GN=ADGRL2 PE=1 SV=2	High	110.6	105.3	104.2	88.6	90.4	84.6	106.7	87.8667	UP	1.21434	0.0019716
Q9BRJ2	MRPL45	39S ribosomal protein L45, mitochondrial OS=Homo sapiens OX=9606 GN=MRPL45 PE=1 SV=2	High	106.8	105.8	101.4	88	85.6	85	104.667	86.2	UP	1.21423	0.000621105
P02771	AFP	Alpha-fetoprotein OS=Homo sapiens OX=9606 GN=AFP PE=1 SV=1	High	107	109.1	110.1	90.2	85.7	92.8	108.733	89.5667	UP	1.21399	0.00107081
Q9H9J2	MRPL44	39S ribosomal protein L44, mitochondrial OS=Homo sapiens OX=9606 GN=MRPL44 PE=1 SV=1	High	109.2	103.7	100.2	88.3	85.6	84.4	104.367	86.1	UP	1.21216	0.00309221
Q9NXF8	ZDHHC7	Palmitoyltransferase ZDHHC7 OS=Homo sapiens OX=9606 GN=ZDHHC7 PE=1 SV=2	High	119.6	109.9	107.1	92.4	91	94.5	112.2	92.6333	UP	1.21123	0.00754553
Q9UJ14	GGT7	Glutathione hydrolase 7 OS=Homo sapiens OX=9606 GN=GGT7 PE=1 SV=2	High	110.5	112.3	107.5	88.5	97.4	86.8	110.1	90.9	UP	1.21122	0.00579078
Q587I9	SFT2D3	Vesicle transport protein SFT2C OS=Homo sapiens OX=9606 GN=SFT2D3 PE=2 SV=1	High	116.7	104.8	107.3	92.7	91.8	87	109.6	90.5	UP	1.21105	0.00905292
Q6FI13	HIST2H2AA3	Histone H2A type 2-A OS=Homo sapiens OX=9606 GN=HIST2H2AA3 PE=1 SV=3	High	119.7	109.8	104.7	94.2	95.8	86	111.4	92	UP	1.21087	0.0222113
P00533	EGFR	Epidermal growth factor receptor OS=Homo sapiens OX=9606 GN=EGFR PE=1 SV=2	High	111.5	106.6	106.5	89.7	89.8	88.6	108.2	89.3667	UP	1.21074	0.000372788
Q9P273	TENM3	Teneurin-3 OS=Homo sapiens OX=9606 GN=TENM3 PE=2 SV=3	High	111	105.4	104.5	88.7	87.4	89	106.967	88.3667	UP	1.21049	0.000883907
Q9P0J1	PDP1	[Pyruvate dehydrogenase [acetyl-transferring]]-phosphatase 1, mitochondrial OS=Homo sapiens OX=9606 GN=PDP1 PE=1 SV=3	High	108.7	108.7	106	88.9	90.2	88.2	107.8	89.1	UP	1.20988	6.38565e-05
Q8TEM1	NUP210	Nuclear pore membrane glycoprotein 210 OS=Homo sapiens OX=9606 GN=NUP210 PE=1 SV=3	High	122.8	119.2	112.8	96.6	100.8	95.9	118.267	97.7667	UP	1.20968	0.00341838
Q14240	EIF4A2	Eukaryotic initiation factor 4A-II OS=Homo sapiens OX=9606 GN=EIF4A2 PE=1 SV=2	High	100.9	113.8	106.1	84.1	89.8	91.3	106.933	88.4	UP	1.20965	0.0129646
Q49MG5	MAP9	Microtubule-associated protein 9 OS=Homo sapiens OX=9606 GN=MAP9 PE=1 SV=3	High	110	107.6	105.9	89.6	90.4	87.5	107.833	89.1667	UP	1.20935	0.000221783
O43488	AKR7A2	Aflatoxin B1 aldehyde reductase member 2 OS=Homo sapiens OX=9606 GN=AKR7A2 PE=1 SV=3	High	109.2	107.5	107.3	90.5	86.5	91	108	89.3333	UP	1.20896	0.000270067
Q8TCS8	PNPT1	Polyribonucleotide nucleotidyltransferase 1, mitochondrial OS=Homo sapiens OX=9606 GN=PNPT1 PE=1 SV=2	High	109.2	109.5	105.6	90.6	88.6	89.1	108.1	89.4333	UP	1.20872	0.000177673
Q9UDY4	DNAJB4	DnaJ homolog subfamily B member 4 OS=Homo sapiens OX=9606 GN=DNAJB4 PE=1 SV=1	High	115.3	111.1	103	97.5	84.8	90.3	109.8	90.8667	UP	1.20836	0.0213086
Q16778	HIST2H2BE	Histone H2B type 2-E OS=Homo sapiens OX=9606 GN=HIST2H2BE PE=1 SV=3	High	120.9	105	100.6	90.3	90	90.1	108.833	90.1333	UP	1.20747	0.0386797
P22695	UQCRC2	Cytochrome b-c1 complex subunit 2, mitochondrial OS=Homo sapiens OX=9606 GN=UQCRC2 PE=1 SV=3	High	108.5	105.9	104.8	94.3	88.4	82.7	106.4	88.1333	UP	1.20726	0.0365651
P08240	SRPRA	Signal recognition particle receptor subunit alpha OS=Homo sapiens OX=9606 GN=SRPRA PE=1 SV=2	High	107.1	104.5	105.8	86.1	88.3	88.6	105.8	87.6667	UP	1.20684	7.60173e-05
Q9BQ95	ECSIT	Evolutionarily conserved signaling intermediate in Toll pathway, mitochondrial OS=Homo sapiens OX=9606 GN=ECSIT PE=1 SV=1	High	109.5	107.2	106.6	90.8	89.3	87.8	107.767	89.3	UP	1.20679	0.000117415
Q9H845	ACAD9	Complex I assembly factor ACAD9, mitochondrial OS=Homo sapiens OX=9606 GN=ACAD9 PE=1 SV=1	High	110.7	107.5	104	85.9	85.3	95.8	107.4	89	UP	1.20674	0.00931575
P02788	LTF	Lactotransferrin OS=Homo sapiens OX=9606 GN=LTF PE=1 SV=6	High	112.1	103.5	97.3	86	87.9	85.4	104.3	86.4333	UP	1.20671	0.0148417
P49406	MRPL19	39S ribosomal protein L19, mitochondrial OS=Homo sapiens OX=9606 GN=MRPL19 PE=1 SV=2	High	106	105.7	98.8	86.4	85.2	85.8	103.5	85.8	UP	1.20629	0.00173726
O75487	GPC4	Glypican-4 OS=Homo sapiens OX=9606 GN=GPC4 PE=1 SV=4	High	111	102.9	104.2	89.6	86.6	87.6	106.033	87.9333	UP	1.20584	0.00244356
Q99595	TIMM17A	Mitochondrial import inner membrane translocase subunit Tim17-A OS=Homo sapiens OX=9606 GN=TIMM17A PE=1 SV=1	High	108.3	114.9	107.3	95.4	86.1	92.6	110.167	91.3667	UP	1.20576	0.00669603
Q9UDW1	UQCR10	Cytochrome b-c1 complex subunit 9 OS=Homo sapiens OX=9606 GN=UQCR10 PE=1 SV=3	High	111.1	105.7	101.9	87.9	89.6	86.9	106.233	88.1333	UP	1.20537	0.00288411
O00461	GOLIM4	Golgi integral membrane protein 4 OS=Homo sapiens OX=9606 GN=GOLIM4 PE=1 SV=1	High	109	105.8	105.6	88.9	89.6	87.6	106.8	88.7	UP	1.20406	0.000131279
P20645	M6PR	Cation-dependent mannose-6-phosphate receptor OS=Homo sapiens OX=9606 GN=M6PR PE=1 SV=1	High	116.4	108.6	106.5	93.3	90.4	91.7	110.5	91.8	UP	1.2037	0.00392638
P16104	H2AFX	Histone H2AX OS=Homo sapiens OX=9606 GN=H2AFX PE=1 SV=2	High	117	108.8	103.7	92	94.4	87.4	109.833	91.2667	UP	1.20343	0.0133228
O14874	BCKDK	[3-methyl-2-oxobutanoate dehydrogenase [lipoamide]] kinase, mitochondrial OS=Homo sapiens OX=9606 GN=BCKDK PE=1 SV=2	High	107.9	109.4	101	89	87.4	88.1	106.1	88.1667	UP	1.2034	0.00241007
P49585	PCYT1A	Choline-phosphate cytidylyltransferase A OS=Homo sapiens OX=9606 GN=PCYT1A PE=1 SV=2	High	104.5	107.5	115.9	96.1	88.1	88.3	109.3	90.8333	UP	1.2033	0.0128027
Q9Y5M8	SRPRB	Signal recognition particle receptor subunit beta OS=Homo sapiens OX=9606 GN=SRPRB PE=1 SV=3	High	111.9	104.7	103.7	90.5	88.2	87.6	106.767	88.7667	UP	1.20278	0.00274037
Q14254	FLOT2	Flotillin-2 OS=Homo sapiens OX=9606 GN=FLOT2 PE=1 SV=2	High	112.5	104.6	106.9	90.5	90.6	88.3	108	89.8	UP	1.20267	0.00178861
Q9NZ01	TECR	Very-long-chain enoyl-CoA reductase OS=Homo sapiens OX=9606 GN=TECR PE=1 SV=1	High	115.6	108	104.6	91	91.8	90.1	109.4	90.9667	UP	1.20264	0.00497495
Q9P015	MRPL15	39S ribosomal protein L15, mitochondrial OS=Homo sapiens OX=9606 GN=MRPL15 PE=1 SV=1	High	109.6	104.5	102.9	89.1	90.2	84.3	105.667	87.8667	UP	1.20258	0.00279279
O60814	H2BC12	Histone H2B type 1-K OS=Homo sapiens OX=9606 GN=H2BC12 PE=1 SV=3	High	119.6	107	102	92.2	93.5	87.6	109.533	91.1	UP	1.20234	0.0290746
Q8WV74	NUDT8	Nucleoside diphosphate-linked moiety X motif 8 OS=Homo sapiens OX=9606 GN=NUDT8 PE=1 SV=2	High	104.6	108.9	107.8	87.8	89	90.6	107.1	89.1333	UP	1.20157	0.000295894
Q8N4V1	MMGT1	Membrane magnesium transporter 1 OS=Homo sapiens OX=9606 GN=MMGT1 PE=1 SV=1	High	120.2	111.8	108	99.6	93.9	89.7	113.333	94.4	UP	1.20056	0.014732
Q9BRA0	NAA38	N-alpha-acetyltransferase 38, NatC auxiliary subunit OS=Homo sapiens OX=9606 GN=NAA38 PE=1 SV=1	High	89.7	86.6	94.7	106.8	108.6	109.9	90.3333	108.433	DOWN	0.833077	0.00200507
P61952	GNG11	Guanine nucleotide-binding protein G(I)/G(S)/G(O) subunit gamma-11 OS=Homo sapiens OX=9606 GN=GNG11 PE=1 SV=1	High	92.2	91.3	86.8	107.2	112.1	105.2	90.1	108.167	DOWN	0.832974	0.00239955
P12270	TPR	Nucleoprotein TPR OS=Homo sapiens OX=9606 GN=TPR PE=1 SV=3	High	94.1	86.9	101.4	113	113.9	112.2	94.1333	113.033	DOWN	0.832793	0.010952
O94776	MTA2	Metastasis-associated protein MTA2 OS=Homo sapiens OX=9606 GN=MTA2 PE=1 SV=1	High	88.9	93.2	96.7	107.9	110	116.9	92.9333	111.6	DOWN	0.832736	0.00615165
Q6P1J9	CDC73	Parafibromin OS=Homo sapiens OX=9606 GN=CDC73 PE=1 SV=1	High	87.4	93.3	97.6	103.9	117.7	112.7	92.7667	111.433	DOWN	0.832486	0.0202541
O75691	UTP20	Small subunit processome component 20 homolog OS=Homo sapiens OX=9606 GN=UTP20 PE=1 SV=3	High	94.6	88	97.6	109.7	114.3	112.6	93.4	112.2	DOWN	0.832442	0.00390108
P38571	LIPA	Lysosomal acid lipase/cholesteryl ester hydrolase OS=Homo sapiens OX=9606 GN=LIPA PE=1 SV=2	High	95	94.3	87	109.7	112	110.3	92.1	110.667	DOWN	0.832229	0.00218201
O43513	MED7	Mediator of RNA polymerase II transcription subunit 7 OS=Homo sapiens OX=9606 GN=MED7 PE=1 SV=1	High	91.8	89.1	97.7	109.2	115.5	110.2	92.8667	111.633	DOWN	0.83189	0.00424245
P00451	F8	Coagulation factor VIII OS=Homo sapiens OX=9606 GN=F8 PE=1 SV=1	Medium	91.5	94.1	96.2	106.7	109.2	122.9	93.9333	112.933	DOWN	0.831759	0.0219078
P54577	YARS	Tyrosine--tRNA ligase, cytoplasmic OS=Homo sapiens OX=9606 GN=YARS PE=1 SV=4	High	85.9	96.8	98.8	110.6	111.2	116.7	93.8333	112.833	DOWN	0.83161	0.0129903
Q9Y446	PKP3	Plakophilin-3 OS=Homo sapiens OX=9606 GN=PKP3 PE=1 SV=1	High	93.3	88.9	93.8	113.7	110.1	108.1	92	110.633	DOWN	0.831576	0.00118037
P40855	PEX19	Peroxisomal biogenesis factor 19 OS=Homo sapiens OX=9606 GN=PEX19 PE=1 SV=1	High	87.1	87.9	93	111	102.8	108.5	89.3333	107.433	DOWN	0.831523	0.00404174
Q9BXF6	RAB11FIP5	Rab11 family-interacting protein 5 OS=Homo sapiens OX=9606 GN=RAB11FIP5 PE=1 SV=1	High	84.5	89.4	99.7	104	115.1	110	91.2	109.7	DOWN	0.831358	0.0283599
Q6PIU2	NCEH1	Neutral cholesterol ester hydrolase 1 OS=Homo sapiens OX=9606 GN=NCEH1 PE=1 SV=3	High	97.2	93.5	92.1	116.6	112.2	111.4	94.2667	113.4	DOWN	0.831276	0.000996069
Q96C01	FAM136A	Protein FAM136A OS=Homo sapiens OX=9606 GN=FAM136A PE=1 SV=1	High	90.8	91.1	92.8	111.3	108.4	110.8	91.5667	110.167	DOWN	0.831165	6.92624e-05
P06746	POLB	DNA polymerase beta OS=Homo sapiens OX=9606 GN=POLB PE=1 SV=3	High	78.8	83.4	95.4	109.4	98.4	102.4	85.8667	103.4	DOWN	0.830432	0.0410865
Q8NDX5	PHC3	Polyhomeotic-like protein 3 OS=Homo sapiens OX=9606 GN=PHC3 PE=1 SV=1	High	83.5	83.5	95	102.1	110.2	103.5	87.3333	105.267	DOWN	0.829639	0.0172656
Q53FV1	ORMDL2	ORM1-like protein 2 OS=Homo sapiens OX=9606 GN=ORMDL2 PE=1 SV=2	High	87.7	96.2	100.4	109.1	117.2	116.4	94.7667	114.233	DOWN	0.829589	0.0127514
P08133	ANXA6	Annexin A6 OS=Homo sapiens OX=9606 GN=ANXA6 PE=1 SV=3	High	80.7	83.9	88.8	98.6	105.5	101.4	84.4667	101.833	DOWN	0.82946	0.00494041
P63244	RACK1	Receptor of activated protein C kinase 1 OS=Homo sapiens OX=9606 GN=RACK1 PE=1 SV=3	High	77	90	92.7	101.3	103.3	108.6	86.5667	104.4	DOWN	0.829183	0.0284006
Q9UJ83	HACL1	2-hydroxyacyl-CoA lyase 1 OS=Homo sapiens OX=9606 GN=HACL1 PE=1 SV=2	High	104.8	92.9	93.1	119	120.6	111.2	96.9333	116.933	DOWN	0.828962	0.0149685
Q9BZF9	UACA	Uveal autoantigen with coiled-coil domains and ankyrin repeats OS=Homo sapiens OX=9606 GN=UACA PE=1 SV=2	High	88.7	92.1	94.8	114.1	108.3	110.1	91.8667	110.833	DOWN	0.828872	0.00152339
O43707	ACTN4	Alpha-actinin-4 OS=Homo sapiens OX=9606 GN=ACTN4 PE=1 SV=2	High	84.3	89.7	93.2	105.2	101.8	115.6	89.0667	107.533	DOWN	0.82827	0.0195229
Q96J01	THOC3	THO complex subunit 3 OS=Homo sapiens OX=9606 GN=THOC3 PE=1 SV=1	High	88	90.3	95.1	106.8	112.4	110.9	91.1333	110.033	DOWN	0.828234	0.00212806
Q9H7C9	AAMDC	Mth938 domain-containing protein OS=Homo sapiens OX=9606 GN=AAMDC PE=1 SV=1	High	79.5	83.4	91.4	100.5	101.5	105.1	84.7667	102.367	DOWN	0.828069	0.00953641
Q1KMD3	HNRNPUL2	Heterogeneous nuclear ribonucleoprotein U-like protein 2 OS=Homo sapiens OX=9606 GN=HNRNPUL2 PE=1 SV=1	High	93.3	85.8	89.1	105.7	109.8	108.6	89.4	108.033	DOWN	0.827522	0.00170053
Q9BRR6	ADPGK	ADP-dependent glucokinase OS=Homo sapiens OX=9606 GN=ADPGK PE=1 SV=1	High	86.2	89.5	83.8	106.7	99.1	107.8	86.5	104.533	DOWN	0.827487	0.00485448
Q96D05	FAM241B	Protein FAM241B OS=Homo sapiens OX=9606 GN=FAM241B PE=1 SV=1	High	94.3	95.9	95.2	121.8	105.1	118	95.1333	114.967	DOWN	0.827486	0.0174225
Q96B49	TOMM6	Mitochondrial import receptor subunit TOM6 homolog OS=Homo sapiens OX=9606 GN=TOMM6 PE=1 SV=1	High	88.7	87.7	97.3	104.9	120.9	105	91.2333	110.267	DOWN	0.827388	0.0360122
Q14790	CASP8	Caspase-8 OS=Homo sapiens OX=9606 GN=CASP8 PE=1 SV=1	High	84.2	99.5	93.1	104.5	117.3	112.8	92.2667	111.533	DOWN	0.827256	0.0294574
Q9NYV4	CDK12	Cyclin-dependent kinase 12 OS=Homo sapiens OX=9606 GN=CDK12 PE=1 SV=2	High	90.3	90.9	100.5	113.4	116	111.7	93.9	113.7	DOWN	0.825858	0.00497918
P55196	AFDN	Afadin OS=Homo sapiens OX=9606 GN=AFDN PE=1 SV=3	High	87.5	89.3	93.5	109.2	107.3	110.9	90.1	109.133	DOWN	0.825596	0.000761892
O60293	ZFC3H1	Zinc finger C3H1 domain-containing protein OS=Homo sapiens OX=9606 GN=ZFC3H1 PE=1 SV=3	High	88.7	92.2	98.5	109.4	119.5	109.8	93.1333	112.9	DOWN	0.824919	0.0106583
Q92805	GOLGA1	Golgin subfamily A member 1 OS=Homo sapiens OX=9606 GN=GOLGA1 PE=1 SV=3	High	88.7	91.9	90.4	101.2	114	113.4	90.3333	109.533	DOWN	0.824711	0.0108647
Q96FV9	THOC1	THO complex subunit 1 OS=Homo sapiens OX=9606 GN=THOC1 PE=1 SV=1	High	91.4	86.4	92.4	109.2	111.3	107.2	90.0667	109.233	DOWN	0.824535	0.000958067
Q68E01	INTS3	Integrator complex subunit 3 OS=Homo sapiens OX=9606 GN=INTS3 PE=1 SV=1	High	91.1	88.6	95.1	110.8	107.1	115.4	91.6	111.1	DOWN	0.824482	0.00309964
Q9NR99	MXRA5	Matrix-remodeling-associated protein 5 OS=Homo sapiens OX=9606 GN=MXRA5 PE=1 SV=3	High	96.7	91.2	78.8	105	111.8	106.7	88.9	107.833	DOWN	0.82442	0.0289251
Q15811	ITSN1	Intersectin-1 OS=Homo sapiens OX=9606 GN=ITSN1 PE=1 SV=3	High	89.2	89	93.1	104	103.3	121.8	90.4333	109.7	DOWN	0.824369	0.035936
Q9NR12	PDLIM7	PDZ and LIM domain protein 7 OS=Homo sapiens OX=9606 GN=PDLIM7 PE=1 SV=1	High	82.6	91.6	93	104.7	104.6	114.9	89.0667	108.067	DOWN	0.824183	0.0158096
Q93074	MED12	Mediator of RNA polymerase II transcription subunit 12 OS=Homo sapiens OX=9606 GN=MED12 PE=1 SV=4	High	91.3	93.7	93.6	120.9	102.9	114.3	92.8667	112.7	DOWN	0.824017	0.0202751
P00734	F2	Prothrombin OS=Homo sapiens OX=9606 GN=F2 PE=1 SV=2	High	92.5	90	102	113	120.1	112.2	94.8333	115.1	DOWN	0.823921	0.0102587
Q6P9B6	MEAK7	MTOR-associated protein MEAK7 OS=Homo sapiens OX=9606 GN=MEAK7 PE=1 SV=2	High	93.2	90.8	95.6	112.7	113.1	113.8	93.2	113.2	DOWN	0.823322	0.000148478
Q9BZK7	TBL1XR1	F-box-like/WD repeat-containing protein TBL1XR1 OS=Homo sapiens OX=9606 GN=TBL1XR1 PE=1 SV=1	High	88.3	91.4	94.7	109.8	107.7	116	91.4667	111.167	DOWN	0.822789	0.00314961
Q96K80	ZC3H10	Zinc finger CCCH domain-containing protein 10 OS=Homo sapiens OX=9606 GN=ZC3H10 PE=1 SV=1	High	84.1	100.7	102	111	124.7	112.9	95.6	116.2	DOWN	0.822719	0.045529
O43325	LYRM1	LYR motif-containing protein 1 OS=Homo sapiens OX=9606 GN=LYRM1 PE=2 SV=1	High	94	93.5	95.6	115.1	122	107.3	94.3667	114.8	DOWN	0.822009	0.00890832
P15289	ARSA	Arylsulfatase A OS=Homo sapiens OX=9606 GN=ARSA PE=1 SV=3	High	90.3	93.2	93.5	111.6	113.9	111.5	92.3333	112.333	DOWN	0.821958	0.000100007
P14324	FDPS	Farnesyl pyrophosphate synthase OS=Homo sapiens OX=9606 GN=FDPS PE=1 SV=4	High	82.8	87.8	96.6	103.1	109.6	112.6	89.0667	108.433	DOWN	0.821396	0.0169262
P80723	BASP1	Brain acid soluble protein 1 OS=Homo sapiens OX=9606 GN=BASP1 PE=1 SV=2	High	82.6	78.6	81.4	94.2	97.3	103.9	80.8667	98.4667	DOWN	0.821259	0.00472781
O14657	TOR1B	Torsin-1B OS=Homo sapiens OX=9606 GN=TOR1B PE=1 SV=2	High	86.9	93	87.7	110.3	112.3	103.3	89.2	108.633	DOWN	0.821111	0.00431042
Q71RC2	LARP4	La-related protein 4 OS=Homo sapiens OX=9606 GN=LARP4 PE=1 SV=3	High	85.3	88.6	90.2	103	107.8	111.2	88.0333	107.333	DOWN	0.820186	0.00226673
O95218	ZRANB2	Zinc finger Ran-binding domain-containing protein 2 OS=Homo sapiens OX=9606 GN=ZRANB2 PE=1 SV=2	High	81.7	97.8	97.6	111.1	114.8	112.1	92.3667	112.667	DOWN	0.819822	0.0203521
Q6PD62	CTR9	RNA polymerase-associated protein CTR9 homolog OS=Homo sapiens OX=9606 GN=CTR9 PE=1 SV=1	High	92.9	94.7	96	110.5	114.4	121.1	94.5333	115.333	DOWN	0.819653	0.00296841
Q99504	EYA3	Eyes absent homolog 3 OS=Homo sapiens OX=9606 GN=EYA3 PE=1 SV=3	High	85.7	89.9	93.1	116.1	97	114.8	89.5667	109.3	DOWN	0.819457	0.0389707
Q8WTS1	ABHD5	1-acylglycerol-3-phosphate O-acyltransferase ABHD5 OS=Homo sapiens OX=9606 GN=ABHD5 PE=1 SV=1	High	87.6	91.6	92.2	110.2	113.1	107.9	90.4667	110.4	DOWN	0.819444	0.000668854
Q14258	TRIM25	E3 ubiquitin/ISG15 ligase TRIM25 OS=Homo sapiens OX=9606 GN=TRIM25 PE=1 SV=2	High	84.9	95.7	97.1	121.4	106.7	110.8	92.5667	112.967	DOWN	0.819416	0.0249736
Q14554	PDIA5	Protein disulfide-isomerase A5 OS=Homo sapiens OX=9606 GN=PDIA5 PE=1 SV=1	High	92.3	93.5	91.3	118.3	108.1	111.9	92.3667	112.767	DOWN	0.819095	0.00257763
Q86X29	LSR	Lipolysis-stimulated lipoprotein receptor OS=Homo sapiens OX=9606 GN=LSR PE=1 SV=4	High	97.7	92.1	97.6	122.8	112.9	115.2	95.8	116.967	DOWN	0.819037	0.00384026
P05121	SERPINE1	Plasminogen activator inhibitor 1 OS=Homo sapiens OX=9606 GN=SERPINE1 PE=1 SV=1	High	96.6	96.8	96.4	122.2	115.6	116.2	96.6	118	DOWN	0.818644	0.000532382
P35609	ACTN2	Alpha-actinin-2 OS=Homo sapiens OX=9606 GN=ACTN2 PE=1 SV=1	High	82	90.8	92.2	105.6	101.1	117.2	88.3333	107.967	DOWN	0.818154	0.0270818
P09497	CLTB	Clathrin light chain B OS=Homo sapiens OX=9606 GN=CLTB PE=1 SV=1	High	86.2	85.7	100.3	112.8	110.6	109.5	90.7333	110.967	DOWN	0.817663	0.0143327
P10253	GAA	Lysosomal alpha-glucosidase OS=Homo sapiens OX=9606 GN=GAA PE=1 SV=4	High	89.5	90	93.9	109.9	113	111.6	91.1333	111.5	DOWN	0.817339	0.000250263
Q4VC31	CCDC58	Coiled-coil domain-containing protein 58 OS=Homo sapiens OX=9606 GN=CCDC58 PE=1 SV=1	High	90.5	97.9	89.3	115.1	109.6	115.1	92.5667	113.267	DOWN	0.817245	0.00313227
Q9NZM3	ITSN2	Intersectin-2 OS=Homo sapiens OX=9606 GN=ITSN2 PE=1 SV=3	High	88.5	90	96.5	109.9	112.4	114.3	91.6667	112.2	DOWN	0.816993	0.00175779
O15554	KCNN4	Intermediate conductance calcium-activated potassium channel protein 4 OS=Homo sapiens OX=9606 GN=KCNN4 PE=1 SV=1	High	82.2	90.5	92.6	102.3	116.2	106.4	88.4333	108.3	DOWN	0.816559	0.0188206
O14967	CLGN	Calmegin OS=Homo sapiens OX=9606 GN=CLGN PE=1 SV=1	High	99.1	98.3	98.3	119.8	119.5	123	98.5667	120.767	DOWN	0.816174	4.26371e-05
P05455	SSB	Lupus La protein OS=Homo sapiens OX=9606 GN=SSB PE=1 SV=2	High	82.4	96.8	97	108.2	110.7	119.9	92.0667	112.933	DOWN	0.81523	0.0254243
Q86WW8	COA5	Cytochrome c oxidase assembly factor 5 OS=Homo sapiens OX=9606 GN=COA5 PE=1 SV=1	High	89.6	86.5	88	109.9	107.6	106.6	88.0333	108.033	DOWN	0.814872	0.000112269
P46777	RPL5	60S ribosomal protein L5 OS=Homo sapiens OX=9606 GN=RPL5 PE=1 SV=3	High	83.4	88.6	93.1	111.2	107.7	106.5	88.3667	108.467	DOWN	0.81469	0.00304872
Q9Y5K6	CD2AP	CD2-associated protein OS=Homo sapiens OX=9606 GN=CD2AP PE=1 SV=1	High	84.9	93.7	102.6	108.2	111	126	93.7333	115.067	DOWN	0.8146	0.0471297
Q9BWH2	FUNDC2	FUN14 domain-containing protein 2 OS=Homo sapiens OX=9606 GN=FUNDC2 PE=1 SV=2	High	91.7	86.4	86.3	111.9	107	105.7	88.1333	108.2	DOWN	0.814541	0.00151057
Q10589	BST2	Bone marrow stromal antigen 2 OS=Homo sapiens OX=9606 GN=BST2 PE=1 SV=1	High	92.8	87.4	95.5	112.7	119.7	106.1	91.9	112.833	DOWN	0.814476	0.0103505
Q08AF3	SLFN5	Schlafen family member 5 OS=Homo sapiens OX=9606 GN=SLFN5 PE=1 SV=1	High	90	95.8	94.3	121.1	114.1	109	93.3667	114.733	DOWN	0.813771	0.00547554
O00148	DDX39A	ATP-dependent RNA helicase DDX39A OS=Homo sapiens OX=9606 GN=DDX39A PE=1 SV=2	High	84.8	92.3	101.6	109.4	114.7	118.5	92.9	114.2	DOWN	0.813485	0.0182684
P55010	EIF5	Eukaryotic translation initiation factor 5 OS=Homo sapiens OX=9606 GN=EIF5 PE=1 SV=2	High	82.5	93.1	97.2	102.9	109.6	122.9	90.9333	111.8	DOWN	0.813357	0.0465431
Q96HR9	REEP6	Receptor expression-enhancing protein 6 OS=Homo sapiens OX=9606 GN=REEP6 PE=1 SV=2	High	80.6	92.8	89.7	105.9	111.2	106.4	87.7	107.833	DOWN	0.813292	0.0075262
Q86UK7	ZNF598	E3 ubiquitin-protein ligase ZNF598 OS=Homo sapiens OX=9606 GN=ZNF598 PE=1 SV=1	High	83.8	91.5	95.5	107.7	109	116.5	90.2667	111.067	DOWN	0.812725	0.00908044
P48634	PRRC2A	Protein PRRC2A OS=Homo sapiens OX=9606 GN=PRRC2A PE=1 SV=3	High	80.8	88.6	96.4	107.1	106.9	113.2	88.6	109.067	DOWN	0.812347	0.0144903
Q9ULG1	INO80	Chromatin-remodeling ATPase INO80 OS=Homo sapiens OX=9606 GN=INO80 PE=1 SV=2	High	92.3	90.3	92.5	112.1	115.3	111.3	91.7	112.9	DOWN	0.812223	0.000113859
Q96HW7	INTS4	Integrator complex subunit 4 OS=Homo sapiens OX=9606 GN=INTS4 PE=1 SV=2	High	84.7	89.6	101.6	104.3	117.6	117.8	91.9667	113.233	DOWN	0.812187	0.0340276
Q9Y508	RNF114	E3 ubiquitin-protein ligase RNF114 OS=Homo sapiens OX=9606 GN=RNF114 PE=1 SV=1	High	80.9	93.6	92.9	104.5	107.8	117	89.1333	109.767	DOWN	0.812026	0.0207025
Q75QN2	INTS8	Integrator complex subunit 8 OS=Homo sapiens OX=9606 GN=INTS8 PE=1 SV=1	High	88.4	84.8	99.2	118.2	115.5	101.8	90.8	111.833	DOWN	0.811923	0.0344071
P49006	MARCKSL1	MARCKS-related protein OS=Homo sapiens OX=9606 GN=MARCKSL1 PE=1 SV=2	High	76.3	71.1	82.8	90.9	91.1	101.6	76.7333	94.5333	DOWN	0.811707	0.0220076
Q8N201	INTS1	Integrator complex subunit 1 OS=Homo sapiens OX=9606 GN=INTS1 PE=1 SV=2	High	88.5	89	91.3	110.1	111.2	109.9	89.6	110.4	DOWN	0.811594	2.59866e-05
P0C1Z6	TFPT	TCF3 fusion partner OS=Homo sapiens OX=9606 GN=TFPT PE=1 SV=1	High	97.6	94.4	91.8	119.6	102.5	127.6	94.6	116.567	DOWN	0.811553	0.0443843
Q9GZQ8	MAP1LC3B	Microtubule-associated proteins 1A/1B light chain 3B OS=Homo sapiens OX=9606 GN=MAP1LC3B PE=1 SV=3	High	79.6	89.4	90	99.6	103.4	116.2	86.3333	106.4	DOWN	0.811404	0.0294355
P17301	ITGA2	Integrin alpha-2 OS=Homo sapiens OX=9606 GN=ITGA2 PE=1 SV=1	High	88.4	84.3	87.5	107.5	108.7	104.5	86.7333	106.9	DOWN	0.81135	0.000333202
P30530	AXL	Tyrosine-protein kinase receptor UFO OS=Homo sapiens OX=9606 GN=AXL PE=1 SV=4	High	84.8	93.8	85.7	110.5	108.8	106.5	88.1	108.6	DOWN	0.811234	0.00267081
P43007	SLC1A4	Neutral amino acid transporter A OS=Homo sapiens OX=9606 GN=SLC1A4 PE=1 SV=1	High	92.5	95.1	95.5	117	122.7	109.3	94.3667	116.333	DOWN	0.811175	0.00533255
Q15633	TARBP2	RISC-loading complex subunit TARBP2 OS=Homo sapiens OX=9606 GN=TARBP2 PE=1 SV=3	High	78.5	96.3	88.4	113.9	103.9	106.7	87.7333	108.167	DOWN	0.811094	0.0264145
O14730	RIOK3	Serine/threonine-protein kinase RIO3 OS=Homo sapiens OX=9606 GN=RIOK3 PE=1 SV=2	High	85.3	97.4	96.3	104.7	120.1	119.2	93	114.667	DOWN	0.811047	0.0264545
Q9BXY5	CAPS2	Calcyphosin-2 OS=Homo sapiens OX=9606 GN=CAPS2 PE=2 SV=2	Medium	80.3	90.1	97.1	107.5	106.9	115.5	89.1667	109.967	DOWN	0.810852	0.0206431
P08174	CD55	Complement decay-accelerating factor OS=Homo sapiens OX=9606 GN=CD55 PE=1 SV=4	High	99.6	95.1	95.7	121.4	117.1	119.7	96.8	119.4	DOWN	0.81072	0.000277403
Q8N5Y2	MSL3	Male-specific lethal 3 homolog OS=Homo sapiens OX=9606 GN=MSL3 PE=1 SV=1	Medium	94.2	90.3	87.1	120	102.7	112.4	90.5333	111.7	DOWN	0.810504	0.0173665
Q9UEY8	ADD3	Gamma-adducin OS=Homo sapiens OX=9606 GN=ADD3 PE=1 SV=1	High	91.1	85.2	98	113.8	112.6	112.2	91.4333	112.867	DOWN	0.8101	0.00454593
Q7LBR1	CHMP1B	Charged multivesicular body protein 1b OS=Homo sapiens OX=9606 GN=CHMP1B PE=1 SV=1	High	89.2	88.5	97	108.7	125.1	105.3	91.5667	113.033	DOWN	0.810086	0.0326599
P13994	CCDC130	Coiled-coil domain-containing protein 130 OS=Homo sapiens OX=9606 GN=CCDC130 PE=1 SV=2	High	79.2	91	99.8	109.3	116.1	108.6	90	111.333	DOWN	0.808383	0.029428
Q6KB66	KRT80	Keratin, type II cytoskeletal 80 OS=Homo sapiens OX=9606 GN=KRT80 PE=1 SV=2	High	97.3	95.8	93.1	122.9	115.9	115.4	95.4	118.067	DOWN	0.808018	0.0011252
P53355	DAPK1	Death-associated protein kinase 1 OS=Homo sapiens OX=9606 GN=DAPK1 PE=1 SV=6	High	92.2	93.7	95.2	116.8	113.8	117.6	93.7	116.067	DOWN	0.807295	0.000101655
Q86XK2	FBXO11	F-box only protein 11 OS=Homo sapiens OX=9606 GN=FBXO11 PE=1 SV=3	High	92.1	95.5	93.9	119.9	104.6	124.4	93.8333	116.3	DOWN	0.806821	0.0208394
Q9UBR2	CTSZ	Cathepsin Z OS=Homo sapiens OX=9606 GN=CTSZ PE=1 SV=1	High	94.1	94.9	98.5	119.4	117.2	120	95.8333	118.867	DOWN	0.806225	0.000134858
Q8NEU8	APPL2	DCC-interacting protein 13-beta OS=Homo sapiens OX=9606 GN=APPL2 PE=1 SV=3	High	88.7	91.8	94	110.3	115.4	115.5	91.5	113.733	DOWN	0.804513	0.000645683
P51948	MNAT1	CDK-activating kinase assembly factor MAT1 OS=Homo sapiens OX=9606 GN=MNAT1 PE=1 SV=1	Medium	84.5	90.6	99.7	112.9	105	123.9	91.6	113.933	DOWN	0.803979	0.033757
P28289	TMOD1	Tropomodulin-1 OS=Homo sapiens OX=9606 GN=TMOD1 PE=1 SV=1	High	99.7	99.6	101.4	127.1	123.2	124	100.233	124.767	DOWN	0.803366	5.00675e-05
Q14444	CAPRIN1	Caprin-1 OS=Homo sapiens OX=9606 GN=CAPRIN1 PE=1 SV=2	High	75.7	87.7	95	107.4	103.4	110.9	86.1333	107.233	DOWN	0.803233	0.0249018
P24534	EEF1B2	Elongation factor 1-beta OS=Homo sapiens OX=9606 GN=EEF1B2 PE=1 SV=3	High	78.6	91.4	97.7	107.7	109.9	115.7	89.2333	111.1	DOWN	0.80318	0.023128
P07203	GPX1	Glutathione peroxidase 1 OS=Homo sapiens OX=9606 GN=GPX1 PE=1 SV=4	High	92.1	95.1	94.7	118.7	117.6	114.9	93.9667	117.067	DOWN	0.802677	9.56181e-05
P62306	SNRPF	Small nuclear ribonucleoprotein F OS=Homo sapiens OX=9606 GN=SNRPF PE=1 SV=1	High	100.4	88.4	91.5	122.2	116.4	110.8	93.4333	116.467	DOWN	0.802232	0.00913916
O43715	TRIAP1	TP53-regulated inhibitor of apoptosis 1 OS=Homo sapiens OX=9606 GN=TRIAP1 PE=1 SV=1	High	90.5	89.5	88.6	102.8	115.4	116.7	89.5333	111.633	DOWN	0.80203	0.00777208
Q8N8R3	SLC25A29	Mitochondrial basic amino acids transporter OS=Homo sapiens OX=9606 GN=SLC25A29 PE=1 SV=2	High	88.5	92.4	90.2	118.8	110.2	109.4	90.3667	112.8	DOWN	0.801123	0.00221509
Q14644	RASA3	Ras GTPase-activating protein 3 OS=Homo sapiens OX=9606 GN=RASA3 PE=1 SV=3	High	84.1	94.2	90.5	108.6	116.2	110.9	89.6	111.9	DOWN	0.800715	0.00385839
Q99732	LITAF	Lipopolysaccharide-induced tumor necrosis factor-alpha factor OS=Homo sapiens OX=9606 GN=LITAF PE=1 SV=2	Medium	94.9	86.8	85.3	115.4	111.7	106.4	89	111.167	DOWN	0.8006	0.0050168
O43491	EPB41L2	Band 4.1-like protein 2 OS=Homo sapiens OX=9606 GN=EPB41L2 PE=1 SV=1	High	88.5	88.8	90.5	114.5	112.4	107.6	89.2667	111.5	DOWN	0.800598	0.00048018
P35611	ADD1	Alpha-adducin OS=Homo sapiens OX=9606 GN=ADD1 PE=1 SV=2	High	92.8	84.4	97	113.6	116.3	112.8	91.4	114.233	DOWN	0.800117	0.00406048
P50151	GNG10	Guanine nucleotide-binding protein G(I)/G(S)/G(O) subunit gamma-10 OS=Homo sapiens OX=9606 GN=GNG10 PE=1 SV=1	High	84.7	93.8	88.4	109	114	110.7	88.9667	111.233	DOWN	0.79982	0.00180905
Q9NRV9	HEBP1	Heme-binding protein 1 OS=Homo sapiens OX=9606 GN=HEBP1 PE=1 SV=1	High	88.4	92.1	93.1	113.3	104.6	124.9	91.2	114.267	DOWN	0.798133	0.0189096
Q8NC51	SERBP1	Plasminogen activator inhibitor 1 RNA-binding protein OS=Homo sapiens OX=9606 GN=SERBP1 PE=1 SV=2	High	75.4	92.1	93.7	109	103.7	114.7	87.0667	109.133	DOWN	0.797801	0.0295351
Q01130	SRSF2	Serine/arginine-rich splicing factor 2 OS=Homo sapiens OX=9606 GN=SRSF2 PE=1 SV=4	High	83.9	90.5	95.1	118.7	110.8	108.4	89.8333	112.633	DOWN	0.797573	0.0071443
O95833	CLIC3	Chloride intracellular channel protein 3 OS=Homo sapiens OX=9606 GN=CLIC3 PE=1 SV=2	High	76.3	87.1	85.5	100.5	102.8	108.8	82.9667	104.033	DOWN	0.797501	0.00726291
O60568	PLOD3	Multifunctional procollagen lysine hydroxylase and glycosyltransferase LH3 OS=Homo sapiens OX=9606 GN=PLOD3 PE=1 SV=1	High	91.6	97.5	86.8	115.5	125.5	105.1	91.9667	115.367	DOWN	0.797168	0.0245086
Q9NUQ3	TXLNG	Gamma-taxilin OS=Homo sapiens OX=9606 GN=TXLNG PE=1 SV=2	High	87.3	93.7	96.8	119	106.9	122.7	92.6	116.2	DOWN	0.796902	0.0129787
Q96T83	SLC9A7	Sodium/hydrogen exchanger 7 OS=Homo sapiens OX=9606 GN=SLC9A7 PE=1 SV=1	High	100.6	84.3	86.9	115.2	114.3	111.9	90.6	113.8	DOWN	0.796134	0.01079
P08865	RPSA	40S ribosomal protein SA OS=Homo sapiens OX=9606 GN=RPSA PE=1 SV=4	High	71.4	89.1	92.7	102	104.4	111.7	84.4	106.033	DOWN	0.795976	0.0397576
O60885	BRD4	Bromodomain-containing protein 4 OS=Homo sapiens OX=9606 GN=BRD4 PE=1 SV=2	High	79.5	86.4	95	108.7	110.4	108.7	86.9667	109.267	DOWN	0.795912	0.0078469
Q9Y3C7	MED31	Mediator of RNA polymerase II transcription subunit 31 OS=Homo sapiens OX=9606 GN=MED31 PE=1 SV=1	High	88.4	85.6	97.5	111.9	124.3	105	90.5	113.733	DOWN	0.795721	0.025543
P20042	EIF2S2	Eukaryotic translation initiation factor 2 subunit 2 OS=Homo sapiens OX=9606 GN=EIF2S2 PE=1 SV=2	High	84.7	89.1	96.8	115	109.4	115.7	90.2	113.367	DOWN	0.795648	0.00466066
Q8N7W2	BEND7	BEN domain-containing protein 7 OS=Homo sapiens OX=9606 GN=BEND7 PE=1 SV=2	High	91.3	86.6	91.3	110.7	121.1	106.7	89.7333	112.833	DOWN	0.795273	0.0071995
Q14241	ELOA	Elongin-A OS=Homo sapiens OX=9606 GN=ELOA PE=1 SV=2	High	81.9	89.7	101.7	119.2	110.1	114.6	91.1	114.633	DOWN	0.794708	0.0205084
P62857	RPS28	40S ribosomal protein S28 OS=Homo sapiens OX=9606 GN=RPS28 PE=1 SV=1	High	75.6	90	88.7	106.7	103.7	109.9	84.7667	106.767	DOWN	0.793943	0.0111763
Q32MZ4	LRRFIP1	Leucine-rich repeat flightless-interacting protein 1 OS=Homo sapiens OX=9606 GN=LRRFIP1 PE=1 SV=2	High	88.3	94	94.9	118.1	111.7	119.5	92.4	116.433	DOWN	0.793587	0.00161877
Q96PP8	GBP5	Guanylate-binding protein 5 OS=Homo sapiens OX=9606 GN=GBP5 PE=1 SV=1	High	88.4	93.2	94.5	109.9	119.7	118.9	92.0333	116.167	DOWN	0.792253	0.00270859
Q86V48	LUZP1	Leucine zipper protein 1 OS=Homo sapiens OX=9606 GN=LUZP1 PE=1 SV=2	High	78.8	88.9	99.7	116	106.2	115.5	89.1333	112.567	DOWN	0.791827	0.0264413
Q9Y3F4	STRAP	Serine-threonine kinase receptor-associated protein OS=Homo sapiens OX=9606 GN=STRAP PE=1 SV=1	High	77.8	92.3	92	109.6	109.2	112.3	87.3667	110.367	DOWN	0.791604	0.00923269
Q01844	EWSR1	RNA-binding protein EWS OS=Homo sapiens OX=9606 GN=EWSR1 PE=1 SV=1	High	79.8	89.1	89.6	109	105.5	112.1	86.1667	108.867	DOWN	0.791488	0.00362531
P60002	ELOF1	Transcription elongation factor 1 homolog OS=Homo sapiens OX=9606 GN=ELOF1 PE=1 SV=1	High	85.3	90.8	92.1	109.7	120.1	109.3	89.4	113.033	DOWN	0.790917	0.00450996
P10646	TFPI	Tissue factor pathway inhibitor OS=Homo sapiens OX=9606 GN=TFPI PE=1 SV=1	High	96.8	91.2	97.8	119.2	125.5	116.9	95.2667	120.533	DOWN	0.790376	0.00154629
Q96KQ7	EHMT2	Histone-lysine N-methyltransferase EHMT2 OS=Homo sapiens OX=9606 GN=EHMT2 PE=1 SV=3	High	83.3	90	95.2	111.8	108.5	120.6	89.5	113.633	DOWN	0.787621	0.008425
O94842	TOX4	TOX high mobility group box family member 4 OS=Homo sapiens OX=9606 GN=TOX4 PE=1 SV=1	High	79.4	88.1	95.8	104.1	113.1	117.1	87.7667	111.433	DOWN	0.787616	0.0178516
Q9Y657	SPIN1	Spindlin-1 OS=Homo sapiens OX=9606 GN=SPIN1 PE=1 SV=3	High	84.6	90	89.5	114.8	110.5	110.5	88.0333	111.933	DOWN	0.78648	0.000437839
Q96ST2	IWS1	Protein IWS1 homolog OS=Homo sapiens OX=9606 GN=IWS1 PE=1 SV=2	High	91.2	89.7	93	102.3	122.3	123.8	91.3	116.133	DOWN	0.786165	0.0238013
Q8WVC0	LEO1	RNA polymerase-associated protein LEO1 OS=Homo sapiens OX=9606 GN=LEO1 PE=1 SV=1	High	90.3	87.9	92.7	106.6	127.4	110.8	90.3	114.933	DOWN	0.785673	0.019269
O43505	B4GAT1	Beta-1,4-glucuronyltransferase 1 OS=Homo sapiens OX=9606 GN=B4GAT1 PE=1 SV=1	High	88	94.3	98.8	122.3	105.3	130.4	93.7	119.333	DOWN	0.785196	0.0331703
P01889	HLA-B	HLA class I histocompatibility antigen, B alpha chain OS=Homo sapiens OX=9606 GN=HLA-B PE=1 SV=3	High	87.4	78.5	80.7	104.9	100.5	108.9	82.2	104.767	DOWN	0.784601	0.00334649
Q96HN2	AHCYL2	Adenosylhomocysteinase 3 OS=Homo sapiens OX=9606 GN=AHCYL2 PE=1 SV=1	High	88.7	86.4	89.5	111.5	101.6	124.5	88.2	112.533	DOWN	0.783768	0.0220771
Q96AE4	FUBP1	Far upstream element-binding protein 1 OS=Homo sapiens OX=9606 GN=FUBP1 PE=1 SV=3	High	82.5	89.1	93.2	112	110.6	115.4	88.2667	112.667	DOWN	0.783432	0.00205719
Q8NBK3	SUMF1	Formylglycine-generating enzyme OS=Homo sapiens OX=9606 GN=SUMF1 PE=1 SV=3	High	86.2	96.4	90	110	129.6	108.6	90.8667	116.067	DOWN	0.782883	0.0271799
Q8N7H5	PAF1	RNA polymerase II-associated factor 1 homolog OS=Homo sapiens OX=9606 GN=PAF1 PE=1 SV=2	High	80.9	94.4	94.9	108.3	123	114	90.0667	115.1	DOWN	0.782508	0.0162474
Q9UPQ0	LIMCH1	LIM and calponin homology domains-containing protein 1 OS=Homo sapiens OX=9606 GN=LIMCH1 PE=1 SV=4	High	86.2	94	97.8	117.5	112.4	125.4	92.6667	118.433	DOWN	0.782437	0.00719435
P03973	SLPI	Antileukoproteinase OS=Homo sapiens OX=9606 GN=SLPI PE=1 SV=2	High	106.2	98.8	98.1	140	128.5	119.1	101.033	129.2	DOWN	0.781992	0.0128115
Q14978	NOLC1	Nucleolar and coiled-body phosphoprotein 1 OS=Homo sapiens OX=9606 GN=NOLC1 PE=1 SV=2	High	84.8	94.4	96.6	106.3	119	127.4	91.9333	117.567	DOWN	0.781968	0.0227864
Q08174	PCDH1	Protocadherin-1 OS=Homo sapiens OX=9606 GN=PCDH1 PE=1 SV=2	High	93.2	89	92.7	122.3	114.5	114.9	91.6333	117.233	DOWN	0.781632	0.000862906
P28288	ABCD3	ATP-binding cassette sub-family D member 3 OS=Homo sapiens OX=9606 GN=ABCD3 PE=1 SV=1	High	88.4	82.7	82.4	111	107.2	107.3	84.5	108.5	DOWN	0.778802	0.000491197
Q9NPH0	ACP6	Lysophosphatidic acid phosphatase type 6 OS=Homo sapiens OX=9606 GN=ACP6 PE=1 SV=3	High	89.5	92.8	90.6	118	109.8	122.7	90.9667	116.833	DOWN	0.778602	0.00266124
Q9HB63	NTN4	Netrin-4 OS=Homo sapiens OX=9606 GN=NTN4 PE=1 SV=2	High	90.5	98.3	87.4	121.6	123.9	109.7	92.0667	118.4	DOWN	0.77759	0.00853786
Q92667	AKAP1	A-kinase anchor protein 1, mitochondrial OS=Homo sapiens OX=9606 GN=AKAP1 PE=1 SV=1	High	78.8	88	84.3	101.8	111.9	109.3	83.7	107.667	DOWN	0.777399	0.0040424
Q14980	NUMA1	Nuclear mitotic apparatus protein 1 OS=Homo sapiens OX=9606 GN=NUMA1 PE=1 SV=2	High	85.3	88.8	94.6	110.3	118.6	117.8	89.5667	115.567	DOWN	0.775022	0.00235739
Q99543	DNAJC2	DnaJ homolog subfamily C member 2 OS=Homo sapiens OX=9606 GN=DNAJC2 PE=1 SV=4	High	89.1	86.3	92.5	118.3	106.7	120.8	89.3	115.267	DOWN	0.774725	0.0052384
Q9BY49	PECR	Peroxisomal trans-2-enoyl-CoA reductase OS=Homo sapiens OX=9606 GN=PECR PE=1 SV=2	High	87.6	85.9	85.7	111.9	112.2	110.6	86.4	111.567	DOWN	0.774425	5.43004e-06
Q9NR19	ACSS2	Acetyl-coenzyme A synthetase, cytoplasmic OS=Homo sapiens OX=9606 GN=ACSS2 PE=1 SV=1	Medium	87.9	90.7	97.3	117.8	124.5	114	91.9667	118.767	DOWN	0.774347	0.00294886
P61601	NCALD	Neurocalcin-delta OS=Homo sapiens OX=9606 GN=NCALD PE=1 SV=2	High	86.9	88	91.9	117.3	110.5	116.8	88.9333	114.867	DOWN	0.774231	0.000622238
P06748	NPM1	Nucleophosmin OS=Homo sapiens OX=9606 GN=NPM1 PE=1 SV=2	High	81.1	95.7	94.8	118.4	115.5	117	90.5333	116.967	DOWN	0.77401	0.00529377
Q9Y2J2	EPB41L3	Band 4.1-like protein 3 OS=Homo sapiens OX=9606 GN=EPB41L3 PE=1 SV=2	High	89.9	90	92.9	115.7	128.9	107.9	90.9333	117.5	DOWN	0.773901	0.012847
O75369	FLNB	Filamin-B OS=Homo sapiens OX=9606 GN=FLNB PE=1 SV=2	High	89.9	91.3	97	113.6	113.5	132.9	92.7333	120	DOWN	0.772778	0.016044
Q4LE39	ARID4B	AT-rich interactive domain-containing protein 4B OS=Homo sapiens OX=9606 GN=ARID4B PE=1 SV=2	High	83.1	89.7	99.2	117.3	115	119.8	90.6667	117.367	DOWN	0.772508	0.00540542
Q9NX55	HYPK	Huntingtin-interacting protein K OS=Homo sapiens OX=9606 GN=HYPK PE=1 SV=2	High	73.7	86.4	88.1	100.4	102.4	118.5	82.7333	107.1	DOWN	0.772487	0.0290393
P22492	HIST1H1T	Histone H1t OS=Homo sapiens OX=9606 GN=HIST1H1T PE=2 SV=4	High	86.6	88.3	87.8	112.7	119.4	108.5	87.5667	113.533	DOWN	0.771286	0.00127495
P55042	RRAD	GTP-binding protein RAD OS=Homo sapiens OX=9606 GN=RRAD PE=1 SV=2	High	84.7	90.8	88.6	117.2	100.7	124.6	88.0333	114.167	DOWN	0.771095	0.0230252
Q9UHR5	SAP30BP	SAP30-binding protein OS=Homo sapiens OX=9606 GN=SAP30BP PE=1 SV=1	High	78.2	88.8	100	113.7	123.2	109.4	89	115.433	DOWN	0.771008	0.0243415
Q16890	TPD52L1	Tumor protein D53 OS=Homo sapiens OX=9606 GN=TPD52L1 PE=1 SV=1	High	78.5	79.7	87.2	102.9	104.4	111	81.8	106.1	DOWN	0.770971	0.00274725
Q96JM2	ZNF462	Zinc finger protein 462 OS=Homo sapiens OX=9606 GN=ZNF462 PE=1 SV=3	Medium	88.3	92.6	90.3	130.6	108.4	113.1	90.4	117.367	DOWN	0.770236	0.0171516
O43175	PHGDH	D-3-phosphoglycerate dehydrogenase OS=Homo sapiens OX=9606 GN=PHGDH PE=1 SV=4	High	87.6	96.8	94	118.5	119.6	124.1	92.8	120.733	DOWN	0.768636	0.000968057
Q13813	SPTAN1	Spectrin alpha chain, non-erythrocytic 1 OS=Homo sapiens OX=9606 GN=SPTAN1 PE=1 SV=3	High	90.1	88.1	94.6	126.1	115.5	113.4	90.9333	118.333	DOWN	0.768451	0.00331662
P21980	TGM2	Protein-glutamine gamma-glutamyltransferase 2 OS=Homo sapiens OX=9606 GN=TGM2 PE=1 SV=2	High	85.7	90.7	93.7	116.4	115.1	120.3	90.0333	117.267	DOWN	0.767766	0.00063276
Q13563	PKD2	Polycystin-2 OS=Homo sapiens OX=9606 GN=PKD2 PE=1 SV=3	High	86.4	86.3	86.3	113.5	112.2	112	86.3333	112.567	DOWN	0.766953	6.24278e-07
O76062	TM7SF2	Delta(14)-sterol reductase TM7SF2 OS=Homo sapiens OX=9606 GN=TM7SF2 PE=1 SV=3	High	95.4	88.6	83.1	115.1	116.5	118.4	89.0333	116.667	DOWN	0.763143	0.0016894
P28676	GCA	Grancalcin OS=Homo sapiens OX=9606 GN=GCA PE=1 SV=2	Medium	82	91	90.7	106.5	114.1	125.1	87.9	115.233	DOWN	0.7628	0.0113149
Q5VT52	RPRD2	Regulation of nuclear pre-mRNA domain-containing protein 2 OS=Homo sapiens OX=9606 GN=RPRD2 PE=1 SV=1	High	83.1	84.5	94.9	106.6	124.5	113.1	87.5	114.733	DOWN	0.762638	0.0132455
Q9NQY0	BIN3	Bridging integrator 3 OS=Homo sapiens OX=9606 GN=BIN3 PE=1 SV=1	High	86.5	84.5	93	120.6	106.4	119.2	88	115.4	DOWN	0.762565	0.00619758
Q8N954	GPATCH11	G patch domain-containing protein 11 OS=Homo sapiens OX=9606 GN=GPATCH11 PE=1 SV=4	High	83.1	85.7	89.4	108.1	112.6	118	86.0667	112.9	DOWN	0.762327	0.00138737
Q01082	SPTBN1	Spectrin beta chain, non-erythrocytic 1 OS=Homo sapiens OX=9606 GN=SPTBN1 PE=1 SV=2	High	89.9	87.5	93.8	126	115.6	114.2	90.4	118.6	DOWN	0.762226	0.00244989
P04066	FUCA1	Tissue alpha-L-fucosidase OS=Homo sapiens OX=9606 GN=FUCA1 PE=1 SV=4	High	88.5	90.9	95	117.2	122.6	121.9	91.4667	120.567	DOWN	0.75864	0.000333665
Q6NWY9	PRPF40B	Pre-mRNA-processing factor 40 homolog B OS=Homo sapiens OX=9606 GN=PRPF40B PE=1 SV=1	High	82.6	88.8	99	113.6	116.8	126.2	90.1333	118.867	DOWN	0.758273	0.00921352
Q14149	MORC3	MORC family CW-type zinc finger protein 3 OS=Homo sapiens OX=9606 GN=MORC3 PE=1 SV=3	High	76.9	88.2	91.2	121.5	114.8	102.1	85.4333	112.8	DOWN	0.757388	0.0187748
P17936	IGFBP3	Insulin-like growth factor-binding protein 3 OS=Homo sapiens OX=9606 GN=IGFBP3 PE=1 SV=2	High	95.7	97.7	90.7	129.6	123.5	122.2	94.7	125.1	DOWN	0.756994	0.000597239
P01008	SERPINC1	Antithrombin-III OS=Homo sapiens OX=9606 GN=SERPINC1 PE=1 SV=1	High	94.9	93	94.2	128.5	125.8	118.4	94.0333	124.233	DOWN	0.756909	0.000598544
Q13751	LAMB3	Laminin subunit beta-3 OS=Homo sapiens OX=9606 GN=LAMB3 PE=1 SV=1	High	92.8	89.6	90.3	120.4	124.7	115.6	90.9	120.233	DOWN	0.75603	0.000470545
Q92828	CORO2A	Coronin-2A OS=Homo sapiens OX=9606 GN=CORO2A PE=1 SV=2	High	88.8	90.7	89.3	116.2	124.3	116.7	89.6	119.067	DOWN	0.75252	0.000389774
P14923	JUP	Junction plakoglobin OS=Homo sapiens OX=9606 GN=JUP PE=1 SV=3	High	94.5	87.9	89.6	120.2	120	121.4	90.6667	120.533	DOWN	0.752212	0.000123293
Q9NVM9	INTS13	Integrator complex subunit 13 OS=Homo sapiens OX=9606 GN=INTS13 PE=1 SV=2	High	84.5	85.1	93.2	118.4	115	116.8	87.6	116.733	DOWN	0.750428	0.000607293
Q9H6W3	RIOX1	Ribosomal oxygenase 1 OS=Homo sapiens OX=9606 GN=RIOX1 PE=1 SV=2	High	81.2	83.6	89.2	114.7	117.5	106.4	84.6667	112.867	DOWN	0.750148	0.00231926
Q8N5L8	RPP25L	Ribonuclease P protein subunit p25-like protein OS=Homo sapiens OX=9606 GN=RPP25L PE=1 SV=1	High	83.6	90	89.6	119.5	104.4	128	87.7333	117.3	DOWN	0.74794	0.014807
Q9UQN3	CHMP2B	Charged multivesicular body protein 2b OS=Homo sapiens OX=9606 GN=CHMP2B PE=1 SV=1	High	77.2	81	86.6	103.8	106.3	117.6	81.6	109.233	DOWN	0.747025	0.00541655
Q8NGA1	OR1M1	Olfactory receptor 1M1 OS=Homo sapiens OX=9606 GN=OR1M1 PE=2 SV=1	Medium	63.3	71.5	75.3	89.7	89.9	102.8	70.0333	94.1333	DOWN	0.74398	0.0125818
Q8IZQ5	SELENOH	Selenoprotein H OS=Homo sapiens OX=9606 GN=SELENOH PE=1 SV=2	High	82.1	88.9	91.5	112.5	118.8	122	87.5	117.767	DOWN	0.742995	0.00156654
Q5U3C3	TMEM164	Transmembrane protein 164 OS=Homo sapiens OX=9606 GN=TMEM164 PE=2 SV=1	High	85	78.7	79.8	112	112.8	103.5	81.1667	109.433	DOWN	0.7417	0.00135317
P21127	CDK11B	Cyclin-dependent kinase 11B OS=Homo sapiens OX=9606 GN=CDK11B PE=1 SV=4	High	83.2	91.1	92.4	116.7	129.5	113.4	88.9	119.867	DOWN	0.741657	0.00553308
P32320	CDA	Cytidine deaminase OS=Homo sapiens OX=9606 GN=CDA PE=1 SV=2	High	75.5	86.7	94.1	109.4	111	125.3	85.4333	115.233	DOWN	0.741394	0.0157814
P01137	TGFB1	Transforming growth factor beta-1 proprotein OS=Homo sapiens OX=9606 GN=TGFB1 PE=1 SV=2	High	81.2	90.8	86.8	121.8	99.2	128.6	86.2667	116.533	DOWN	0.740275	0.0313685
Q13838	DDX39B	Spliceosome RNA helicase DDX39B OS=Homo sapiens OX=9606 GN=DDX39B PE=1 SV=1	High	77.5	83.1	92.6	111.5	117.5	114.5	84.4	114.5	DOWN	0.737118	0.00313922
P07339	CTSD	Cathepsin D OS=Homo sapiens OX=9606 GN=CTSD PE=1 SV=1	High	86.9	89.7	92.9	123.8	119.9	122.8	89.8333	122.167	DOWN	0.735334	0.00010208
Q7L4I2	RSRC2	Arginine/serine-rich coiled-coil protein 2 OS=Homo sapiens OX=9606 GN=RSRC2 PE=1 SV=1	High	76.2	92.9	92.3	136	103.6	117.3	87.1333	118.967	DOWN	0.732418	0.0428398
P14314	PRKCSH	Glucosidase 2 subunit beta OS=Homo sapiens OX=9606 GN=PRKCSH PE=1 SV=2	High	81.9	88.6	82.2	115.1	125.3	106.3	84.2333	115.567	DOWN	0.728872	0.00607504
P02751	FN1	Fibronectin OS=Homo sapiens OX=9606 GN=FN1 PE=1 SV=5	High	87.6	82	81.2	119.2	113.4	111.9	83.6	114.833	DOWN	0.728012	0.000481549
Q99959	PKP2	Plakophilin-2 OS=Homo sapiens OX=9606 GN=PKP2 PE=1 SV=2	High	87.9	90.6	86.4	122.1	123.2	118.9	88.3	121.4	DOWN	0.727348	4.93777e-05
Q9H871	RMND5A	E3 ubiquitin-protein transferase RMND5A OS=Homo sapiens OX=9606 GN=RMND5A PE=1 SV=1	High	79.5	91.5	91.8	118.9	125.4	117.2	87.6	120.5	DOWN	0.726971	0.00229796
Q9BWU0	SLC4A1AP	Kanadaptin OS=Homo sapiens OX=9606 GN=SLC4A1AP PE=1 SV=1	High	83.1	85.7	95.3	119.9	113.6	131.5	88.0333	121.667	DOWN	0.723562	0.00635332
Q00688	FKBP3	Peptidyl-prolyl cis-trans isomerase FKBP3 OS=Homo sapiens OX=9606 GN=FKBP3 PE=1 SV=1	High	73.4	81.3	82.8	107.7	106.9	113.7	79.1667	109.433	DOWN	0.723424	0.00111912
P09525	ANXA4	Annexin A4 OS=Homo sapiens OX=9606 GN=ANXA4 PE=1 SV=4	High	78.5	84.9	90	111.5	115.6	123.5	84.4667	116.867	DOWN	0.722761	0.00259926
P36969	GPX4	Phospholipid hydroperoxide glutathione peroxidase OS=Homo sapiens OX=9606 GN=GPX4 PE=1 SV=3	High	79.6	90.5	88.3	106.6	116.3	134.9	86.1333	119.267	DOWN	0.722191	0.0207616
Q13753	LAMC2	Laminin subunit gamma-2 OS=Homo sapiens OX=9606 GN=LAMC2 PE=1 SV=2	High	89	87.7	86.8	123.6	127.7	113.7	87.8333	121.667	DOWN	0.721918	0.00129444
Q9Y673	ALG5	Dolichyl-phosphate beta-glucosyltransferase OS=Homo sapiens OX=9606 GN=ALG5 PE=1 SV=1	High	77.8	77	79.1	109.5	108.5	106	77.9667	108	DOWN	0.721914	1.55044e-05
P17096	HMGA1	High mobility group protein HMG-I/HMG-Y OS=Homo sapiens OX=9606 GN=HMGA1 PE=1 SV=3	High	88.3	84.6	86.9	119.9	120.8	119.2	86.6	119.967	DOWN	0.721867	9.11347e-06
Q8N0T1	RBIS	Ribosomal biogenesis factor OS=Homo sapiens OX=9606 GN=RBIS PE=1 SV=4	High	72.1	80.3	100.3	114.5	113.4	122.5	84.2333	116.8	DOWN	0.721176	0.0212237
P09341	CXCL1	Growth-regulated alpha protein OS=Homo sapiens OX=9606 GN=CXCL1 PE=1 SV=1	High	95.1	94.7	94.5	142.2	127.6	124.6	94.7667	131.467	DOWN	0.720842	0.00251473
P30626	SRI	Sorcin OS=Homo sapiens OX=9606 GN=SRI PE=1 SV=1	High	76.3	83.5	84.7	105.4	115	118.8	81.5	113.067	DOWN	0.720814	0.00270903
P19012	KRT15	Keratin, type I cytoskeletal 15 OS=Homo sapiens OX=9606 GN=KRT15 PE=1 SV=3	High	89.6	84.1	86.9	129.8	116.3	116	86.8667	120.7	DOWN	0.719691	0.00216932
P12277	CKB	Creatine kinase B-type OS=Homo sapiens OX=9606 GN=CKB PE=1 SV=1	High	70.7	83.4	89.1	100.8	112.5	124.8	81.0667	112.7	DOWN	0.719314	0.0229342
P00750	PLAT	Tissue-type plasminogen activator OS=Homo sapiens OX=9606 GN=PLAT PE=1 SV=1	High	87.5	81.4	93	125.1	130.5	108.5	87.3	121.367	DOWN	0.719308	0.0100929
P84022	SMAD3	Mothers against decapentaplegic homolog 3 OS=Homo sapiens OX=9606 GN=SMAD3 PE=1 SV=1	High	89.5	85.6	93.1	122.8	125.6	126.3	89.4	124.9	DOWN	0.715773	0.000124677
Q99538	LGMN	Legumain OS=Homo sapiens OX=9606 GN=LGMN PE=1 SV=1	High	79.4	82.6	92.5	128.9	119.6	107.1	84.8333	118.533	DOWN	0.715692	0.0106079
P07858	CTSB	Cathepsin B OS=Homo sapiens OX=9606 GN=CTSB PE=1 SV=3	High	87.6	88.6	89.5	125.1	124	123.3	88.5667	124.133	DOWN	0.71348	1.23833e-06
P50895	BCAM	Basal cell adhesion molecule OS=Homo sapiens OX=9606 GN=BCAM PE=1 SV=2	High	89.1	87.1	90.7	123.1	126.3	126	88.9667	125.133	DOWN	0.710975	1.56737e-05
P21926	CD9	CD9 antigen OS=Homo sapiens OX=9606 GN=CD9 PE=1 SV=4	High	97.5	84.5	89.9	129.4	124.1	131	90.6333	128.167	DOWN	0.707152	0.000956476
Q6UWZ7	ABRAXAS1	BRCA1-A complex subunit Abraxas 1 OS=Homo sapiens OX=9606 GN=ABRAXAS1 PE=1 SV=2	High	80.4	85	91.6	128.7	102.8	132.6	85.6667	121.367	DOWN	0.70585	0.0226366
Q9HCY8	S100A14	Protein S100-A14 OS=Homo sapiens OX=9606 GN=S100A14 PE=1 SV=1	High	94.5	86.7	79.9	110.8	143.5	115.9	87.0333	123.4	DOWN	0.705294	0.0297492
P07602	PSAP	Prosaposin OS=Homo sapiens OX=9606 GN=PSAP PE=1 SV=2	High	86.9	86.6	84	117.2	125.8	122.2	85.8333	121.733	DOWN	0.705093	0.000173923
Q9HAT2	SIAE	Sialate O-acetylesterase OS=Homo sapiens OX=9606 GN=SIAE PE=1 SV=1	High	83	83.5	87.6	120.6	121.3	118.8	84.7	120.233	DOWN	0.704464	2.66098e-05
Q7Z417	NUFIP2	Nuclear fragile X mental retardation-interacting protein 2 OS=Homo sapiens OX=9606 GN=NUFIP2 PE=1 SV=1	High	71.6	85.6	93.6	118.8	120.9	116.9	83.6	118.867	DOWN	0.703309	0.00569595
Q9C0A0	CNTNAP4	Contactin-associated protein-like 4 OS=Homo sapiens OX=9606 GN=CNTNAP4 PE=1 SV=3	High	68.7	90.4	89.5	120	116.5	118.8	82.8667	118.433	DOWN	0.69969	0.00767349
O00584	RNASET2	Ribonuclease T2 OS=Homo sapiens OX=9606 GN=RNASET2 PE=1 SV=2	High	81.2	89.9	88.7	121.3	131.7	122.7	86.6	125.233	DOWN	0.691509	0.000809097
Q15758	SLC1A5	Neutral amino acid transporter B(0) OS=Homo sapiens OX=9606 GN=SLC1A5 PE=1 SV=2	High	91.9	90.9	89.8	132.7	133.3	128.4	90.8667	131.467	DOWN	0.691176	1.65024e-05
Q9UHB6	LIMA1	LIM domain and actin-binding protein 1 OS=Homo sapiens OX=9606 GN=LIMA1 PE=1 SV=1	High	84.3	85.3	89.8	126.7	121.8	127.6	86.4667	125.367	DOWN	0.68971	9.52091e-05
Q14697	GANAB	Neutral alpha-glucosidase AB OS=Homo sapiens OX=9606 GN=GANAB PE=1 SV=3	High	77.5	85.1	78.3	115.2	127.4	106.7	80.3	116.433	DOWN	0.689665	0.00505043
Q01995	TAGLN	Transgelin OS=Homo sapiens OX=9606 GN=TAGLN PE=1 SV=4	High	96.1	81.4	80.5	113.9	124.6	136.7	86	125.067	DOWN	0.687633	0.00927419
Q9Y2T3	GDA	Guanine deaminase OS=Homo sapiens OX=9606 GN=GDA PE=1 SV=1	High	78.9	96	94.9	120.4	125.6	146.5	89.9333	130.833	DOWN	0.687389	0.0135298
Q9H074	PAIP1	Polyadenylate-binding protein-interacting protein 1 OS=Homo sapiens OX=9606 GN=PAIP1 PE=1 SV=1	High	71.8	83.1	85.2	112.8	119.5	117.7	80.0333	116.667	DOWN	0.686	0.00136664
Q9H3Q1	CDC42EP4	Cdc42 effector protein 4 OS=Homo sapiens OX=9606 GN=CDC42EP4 PE=1 SV=1	High	68.2	73.2	91.8	101.9	111.2	128.5	77.7333	113.867	DOWN	0.68267	0.0270315
P08727	KRT19	Keratin, type I cytoskeletal 19 OS=Homo sapiens OX=9606 GN=KRT19 PE=1 SV=4	High	85	80.4	83.8	128.2	118.4	121.8	83.0667	122.8	DOWN	0.676439	0.000237776
Q96K17	BTF3L4	Transcription factor BTF3 homolog 4 OS=Homo sapiens OX=9606 GN=BTF3L4 PE=1 SV=1	High	75.5	77.9	82.4	111.8	116.3	120.5	78.6	116.2	DOWN	0.67642	0.000309359
Q9UK22	FBXO2	F-box only protein 2 OS=Homo sapiens OX=9606 GN=FBXO2 PE=1 SV=2	High	70	85.6	83.6	108.4	125.4	122	79.7333	118.6	DOWN	0.672288	0.00553242
Q68DQ2	CRYBG3	Very large A-kinase anchor protein OS=Homo sapiens OX=9606 GN=CRYBG3 PE=1 SV=3	High	71.5	87.2	86.3	127.7	117.7	119.8	81.6667	121.733	DOWN	0.670865	0.00250369
A0A5B0	TRBV14	T cell receptor beta variable 14 OS=Homo sapiens OX=9606 GN=TRBV14 PE=3 SV=1	Low	75.8	90.2	92.9	128.5	105.4	153.2	86.3	129.033	DOWN	0.668819	0.044563
O43719	HTATSF1	HIV Tat-specific factor 1 OS=Homo sapiens OX=9606 GN=HTATSF1 PE=1 SV=1	High	78	81.8	92.4	122.2	131.3	125.8	84.0667	126.433	DOWN	0.664909	0.00110972
P00966	ASS1	Argininosuccinate synthase OS=Homo sapiens OX=9606 GN=ASS1 PE=1 SV=2	High	80.1	90.9	89.5	128.9	125.7	138.2	86.8333	130.933	DOWN	0.663187	0.000950912
P15941	MUC1	Mucin-1 OS=Homo sapiens OX=9606 GN=MUC1 PE=1 SV=3	High	83.7	83	80.1	130.8	115.8	132.8	82.2667	126.467	DOWN	0.650501	0.00128023
Q16787	LAMA3	Laminin subunit alpha-3 OS=Homo sapiens OX=9606 GN=LAMA3 PE=1 SV=2	High	81.6	84.7	87.4	138.9	134.3	122.7	84.5667	131.967	DOWN	0.640818	0.000747225
O00748	CES2	Cocaine esterase OS=Homo sapiens OX=9606 GN=CES2 PE=1 SV=1	High	84	91.8	80.4	135	144.3	122.5	85.4	133.933	DOWN	0.637631	0.00246719
Q96HE7	ERO1A	ERO1-like protein alpha OS=Homo sapiens OX=9606 GN=ERO1A PE=1 SV=2	High	76.8	83.9	71.7	120	139.8	107.2	77.4667	122.333	DOWN	0.633243	0.0113961
Q9BXT2	CACNG6	Voltage-dependent calcium channel gamma-6 subunit OS=Homo sapiens OX=9606 GN=CACNG6 PE=1 SV=1	Medium	72.1	81.9	73.9	116.7	139.4	105	75.9667	120.367	DOWN	0.631127	0.0135492
P31949	S100A11	Protein S100-A11 OS=Homo sapiens OX=9606 GN=S100A11 PE=1 SV=2	High	66.5	69	83.6	118.2	116.2	122.3	73.0333	118.9	DOWN	0.614242	0.00123243
O15231	ZNF185	Zinc finger protein 185 OS=Homo sapiens OX=9606 GN=ZNF185 PE=1 SV=3	High	76.2	77.3	88.4	120.2	131.8	144	80.6333	132	DOWN	0.610859	0.00288519
P01024	C3	Complement C3 OS=Homo sapiens OX=9606 GN=C3 PE=1 SV=2	High	86.7	86	87	146.1	147.7	137.5	86.5667	143.767	DOWN	0.602133	5.62252e-05
P12429	ANXA3	Annexin A3 OS=Homo sapiens OX=9606 GN=ANXA3 PE=1 SV=3	High	79.4	92.9	91	139	146.1	152.5	87.7667	145.867	DOWN	0.601691	0.000537953
P82979	SARNP	SAP domain-containing ribonucleoprotein OS=Homo sapiens OX=9606 GN=SARNP PE=1 SV=3	High	61.5	66.5	87.8	109.7	123.6	131.8	71.9333	121.7	DOWN	0.591071	0.00852556
P04179	SOD2	Superoxide dismutase [Mn], mitochondrial OS=Homo sapiens OX=9606 GN=SOD2 PE=1 SV=3	High	87.6	85.6	83.2	146.6	141.8	146.5	85.4667	144.967	DOWN	0.589561	8.08503e-06
P00450	CP	Ceruloplasmin OS=Homo sapiens OX=9606 GN=CP PE=1 SV=1	High	82.6	80.9	87.2	141.1	148.5	146.6	83.5667	145.4	DOWN	0.574736	2.89784e-05
Q9Y6H5	SNCAIP	Synphilin-1 OS=Homo sapiens OX=9606 GN=SNCAIP PE=1 SV=2	Low	75.6	75.3	79.6	136.5	109.9	176.1	76.8333	140.833	DOWN	0.545562	0.0294045
P06307	CCK	Cholecystokinin OS=Homo sapiens OX=9606 GN=CCK PE=1 SV=1	Medium	63.7	81.1	82.3	161.2	121.3	137	75.7	139.833	DOWN	0.541359	0.00800165
P63218	GNG5	Guanine nucleotide-binding protein G(I)/G(S)/G(O) subunit gamma-5 OS=Homo sapiens OX=9606 GN=GNG5 PE=1 SV=3	High	68.6	62.5	65.9	113.7	117.9	133.1	65.6667	121.567	DOWN	0.54017	0.000813036
O95810	CAVIN2	Caveolae-associated protein 2 OS=Homo sapiens OX=9606 GN=CAVIN2 PE=1 SV=3	High	72.8	75.6	73.5	137.8	139.1	160.6	73.9667	145.833	DOWN	0.5072	0.000642767
P15328	FOLR1	Folate receptor alpha OS=Homo sapiens OX=9606 GN=FOLR1 PE=1 SV=3	High	72.8	71	69.6	151.5	143.2	148	71.1333	147.567	DOWN	0.482042	7.70542e-06
P08123	COL1A2	Collagen alpha-2(I) chain OS=Homo sapiens OX=9606 GN=COL1A2 PE=1 SV=7	High	335.9	69.8	87.5	69.9	67	66.1	164.4	67.6667	-	2.42956	0.323154
Q6UW49	SPESP1	Sperm equatorial segment protein 1 OS=Homo sapiens OX=9606 GN=SPESP1 PE=1 SV=2	Medium	72.9	344.4	65.5	68.4	64.7	66.8	160.933	66.6333	-	2.41521	0.362202
O95772	STARD3NL	STARD3 N-terminal-like protein OS=Homo sapiens OX=9606 GN=STARD3NL PE=1 SV=1	High	290.7	86.6	96.4	71.5	72.3	63.2	157.9	69	-	2.28841	0.252384
P02461	COL3A1	Collagen alpha-1(III) chain OS=Homo sapiens OX=9606 GN=COL3A1 PE=1 SV=4	High	338.8	63.7	82.5	82	69.8	76.3	161.667	76.0333	-	2.12626	0.389499
Q9NSB4	KRT82	Keratin, type II cuticular Hb2 OS=Homo sapiens OX=9606 GN=KRT82 PE=3 SV=3	High	305.1	65.9	95.8	71.2	80.8	73.7	155.6	75.2333	-	2.06823	0.345985
P02452	COL1A1	Collagen alpha-1(I) chain OS=Homo sapiens OX=9606 GN=COL1A1 PE=1 SV=5	High	293	75	91.4	82	86.3	78.6	153.133	82.3	-	1.86067	0.369609
Q8NE62	CHDH	Choline dehydrogenase, mitochondrial OS=Homo sapiens OX=9606 GN=CHDH PE=1 SV=2	Low	116.5	79.7	207	87.1	86.7	87.1	134.4	86.9667	-	1.54542	0.278096
Q8NFV4	ABHD11	Protein ABHD11 OS=Homo sapiens OX=9606 GN=ABHD11 PE=1 SV=1	High	93	135.7	136.3	72.5	106.6	68.5	121.667	82.5333	-	1.47415	0.10519
Q9NUJ3	TCP11L1	T-complex protein 11-like protein 1 OS=Homo sapiens OX=9606 GN=TCP11L1 PE=1 SV=1	High	78.9	155.5	84.9	82.2	83.3	76	106.433	80.5	-	1.32215	0.35298
Q8WZ92	OR5P2	Olfactory receptor 5P2 OS=Homo sapiens OX=9606 GN=OR5P2 PE=2 SV=1	Medium	119.9	97.7	128.5	92.8	93	82.4	115.367	89.4	-	1.29045	0.0573342
Q9P0U1	TOMM7	Mitochondrial import receptor subunit TOM7 homolog OS=Homo sapiens OX=9606 GN=TOMM7 PE=1 SV=1	High	100	165.2	100.3	97.3	93.7	100.4	121.833	97.1333	-	1.25429	0.319923
Q7Z3B0	SMIM15	Small integral membrane protein 15 OS=Homo sapiens OX=9606 GN=SMIM15 PE=3 SV=1	High	140.4	96.9	116.5	109.5	83.6	91.1	117.933	94.7333	-	1.2449	0.190722
Q14699	RFTN1	Raftlin OS=Homo sapiens OX=9606 GN=RFTN1 PE=1 SV=4	High	159.7	93.1	102.6	96.4	93.7	96.8	118.467	95.6333	-	1.23876	0.334385
A0A096LP01	SMIM26	Small integral membrane protein 26 OS=Homo sapiens OX=9606 GN=SMIM26 PE=3 SV=1	High	91.5	96.7	155.9	88.7	98.2	92	114.7	92.9667	-	1.23378	0.35592
Q96CX2	KCTD12	BTB/POZ domain-containing protein KCTD12 OS=Homo sapiens OX=9606 GN=KCTD12 PE=1 SV=1	High	132.6	99.5	118.3	90.8	107.1	88.9	116.8	95.6	-	1.22176	0.131073
Q8N465	D2HGDH	D-2-hydroxyglutarate dehydrogenase, mitochondrial OS=Homo sapiens OX=9606 GN=D2HGDH PE=1 SV=3	High	111.2	106.4	104	75.9	79.3	109	107.2	88.0667	-	1.21726	0.148947
O75044	SRGAP2	SLIT-ROBO Rho GTPase-activating protein 2 OS=Homo sapiens OX=9606 GN=SRGAP2 PE=1 SV=3	High	86.7	144.4	87.3	87.8	90.3	83.6	106.133	87.2333	-	1.21666	0.381415
P02768	ALB	Serum albumin OS=Homo sapiens OX=9606 GN=ALB PE=1 SV=2	High	131.2	102.3	105.1	92.9	93.4	93.7	112.867	93.3333	-	1.20929	0.101115
P49902	NT5C2	Cytosolic purine 5'-nucleotidase OS=Homo sapiens OX=9606 GN=NT5C2 PE=1 SV=1	High	99.3	115.4	120.5	82.7	93.5	101.1	111.733	92.4333	-	1.2088	0.0812964
P30679	GNA15	Guanine nucleotide-binding protein subunit alpha-15 OS=Homo sapiens OX=9606 GN=GNA15 PE=1 SV=2	High	119.1	109.1	96.7	88.8	95.3	84.8	108.3	89.6333	-	1.20826	0.0597125
Q9Y548	YIPF1	Protein YIPF1 OS=Homo sapiens OX=9606 GN=YIPF1 PE=1 SV=1	High	99.2	107.4	123	86.2	95	91.6	109.867	90.9333	-	1.20821	0.063555
Q9H2C2	ARV1	Protein ARV1 OS=Homo sapiens OX=9606 GN=ARV1 PE=1 SV=1	High	118.9	110.7	97.1	85.2	95.9	89.5	108.9	90.2	-	1.20732	0.0574268
P10644	PRKAR1A	cAMP-dependent protein kinase type I-alpha regulatory subunit OS=Homo sapiens OX=9606 GN=PRKAR1A PE=1 SV=1	High	102.6	111.4	110.7	87	90.2	93.4	108.233	90.2	-	1.19993	0.00590988
Q9NTN3	SLC35D1	UDP-glucuronic acid/UDP-N-acetylgalactosamine transporter OS=Homo sapiens OX=9606 GN=SLC35D1 PE=2 SV=1	High	116	112.9	100.7	94.9	94.8	85	109.867	91.5667	-	1.19985	0.0327241
Q12849	GRSF1	G-rich sequence factor 1 OS=Homo sapiens OX=9606 GN=GRSF1 PE=1 SV=3	High	107.6	108.8	107.9	91.9	89.9	88.5	108.1	90.1	-	1.19978	6.80266e-05
P09543	CNP	2',3'-cyclic-nucleotide 3'-phosphodiesterase OS=Homo sapiens OX=9606 GN=CNP PE=1 SV=2	High	106.9	105	103.5	88.6	86.4	87.9	105.133	87.6333	-	1.1997	0.000119761
O95861	BPNT1	3'(2'),5'-bisphosphate nucleotidase 1 OS=Homo sapiens OX=9606 GN=BPNT1 PE=1 SV=1	High	117.5	113.3	98.6	88.4	96.2	90	109.8	91.5333	-	1.19956	0.0422035
O15120	AGPAT2	1-acyl-sn-glycerol-3-phosphate acyltransferase beta OS=Homo sapiens OX=9606 GN=AGPAT2 PE=1 SV=1	High	103.2	107.6	109.3	82.7	86.7	97.5	106.7	88.9667	-	1.19933	0.0206451
Q92536	SLC7A6	Y+L amino acid transporter 2 OS=Homo sapiens OX=9606 GN=SLC7A6 PE=1 SV=3	High	111	101.6	108.3	92.4	91.3	83.9	106.967	89.2	-	1.19918	0.0100468
Q9BQ52	ELAC2	Zinc phosphodiesterase ELAC protein 2 OS=Homo sapiens OX=9606 GN=ELAC2 PE=1 SV=2	High	106.9	108.1	105.6	86.3	92.9	88.2	106.867	89.1333	-	1.19895	0.00105814
P36507	MAP2K2	Dual specificity mitogen-activated protein kinase kinase 2 OS=Homo sapiens OX=9606 GN=MAP2K2 PE=1 SV=1	High	104.3	112.3	106.3	87.7	84.2	97.5	107.633	89.8	-	1.19859	0.0185347
Q9H0U6	MRPL18	39S ribosomal protein L18, mitochondrial OS=Homo sapiens OX=9606 GN=MRPL18 PE=1 SV=1	High	108.2	106.9	99.5	86	89.5	87.1	104.867	87.5333	-	1.19802	0.00393658
Q9H8Y8	GORASP2	Golgi reassembly-stacking protein 2 OS=Homo sapiens OX=9606 GN=GORASP2 PE=1 SV=3	High	107.7	106.1	95.3	71.3	85.4	101.4	103.033	86.0333	-	1.1976	0.148922
P61081	UBE2M	NEDD8-conjugating enzyme Ubc12 OS=Homo sapiens OX=9606 GN=UBE2M PE=1 SV=1	High	98.4	115.8	107.2	84.8	90.2	93.6	107.133	89.5333	-	1.19657	0.0354835
Q99442	SEC62	Translocation protein SEC62 OS=Homo sapiens OX=9606 GN=SEC62 PE=1 SV=1	High	118.4	107.5	105.5	94.4	92.5	90.1	110.467	92.3333	-	1.19639	0.0124429
Q9UI14	RABAC1	Prenylated Rab acceptor protein 1 OS=Homo sapiens OX=9606 GN=RABAC1 PE=1 SV=1	High	111.5	103.2	103.1	84.8	92.2	88.7	105.933	88.5667	-	1.19609	0.00776851
Q9UBQ6	EXTL2	Exostosin-like 2 OS=Homo sapiens OX=9606 GN=EXTL2 PE=1 SV=1	High	110.9	110.3	110.2	90.5	99.5	87.1	110.467	92.3667	-	1.19596	0.00813498
Q13415	ORC1	Origin recognition complex subunit 1 OS=Homo sapiens OX=9606 GN=ORC1 PE=1 SV=2	High	124.5	108.9	103.3	93.2	95.3	93.1	112.233	93.8667	-	1.19567	0.045134
Q9H0M0	WWP1	NEDD4-like E3 ubiquitin-protein ligase WWP1 OS=Homo sapiens OX=9606 GN=WWP1 PE=1 SV=1	High	119.7	101.9	122.6	98	96	93.9	114.733	95.9667	-	1.19555	0.0462664
Q6PL18	ATAD2	ATPase family AAA domain-containing protein 2 OS=Homo sapiens OX=9606 GN=ATAD2 PE=1 SV=1	High	116.7	110.1	111.6	94.2	95.9	93	112.8	94.3667	-	1.19534	0.00104837
Q9NYL4	FKBP11	Peptidyl-prolyl cis-trans isomerase FKBP11 OS=Homo sapiens OX=9606 GN=FKBP11 PE=1 SV=1	High	111.7	108.6	104.5	90.4	92.7	88.7	108.267	90.6	-	1.195	0.00177376
Q86TV6	TTC7B	Tetratricopeptide repeat protein 7B OS=Homo sapiens OX=9606 GN=TTC7B PE=1 SV=3	High	110.9	104.2	104	92.5	90.2	84.4	106.367	89.0333	-	1.19468	0.00634727
P12694	BCKDHA	2-oxoisovalerate dehydrogenase subunit alpha, mitochondrial OS=Homo sapiens OX=9606 GN=BCKDHA PE=1 SV=2	High	104	99.2	100.2	85.5	85	83.5	101.133	84.6667	-	1.19449	0.000479733
P11166	SLC2A1	Solute carrier family 2, facilitated glucose transporter member 1 OS=Homo sapiens OX=9606 GN=SLC2A1 PE=1 SV=2	High	115.9	108.2	107.2	93.2	92.6	91.6	110.433	92.4667	-	1.1943	0.00298324
Q9BZE1	MRPL37	39S ribosomal protein L37, mitochondrial OS=Homo sapiens OX=9606 GN=MRPL37 PE=1 SV=2	High	105.9	101.4	102	87.4	86.9	84.7	103.1	86.3333	-	1.19421	0.000511477
Q13433	SLC39A6	Zinc transporter ZIP6 OS=Homo sapiens OX=9606 GN=SLC39A6 PE=1 SV=3	High	109.3	105.8	105	90.8	86.4	90.9	106.7	89.3667	-	1.19396	0.000949528
Q8N0Z8	PUSL1	tRNA pseudouridine synthase-like 1 OS=Homo sapiens OX=9606 GN=PUSL1 PE=1 SV=1	High	109.1	108.4	108.8	89.9	92.9	90.5	108.767	91.1	-	1.19393	4.69315e-05
P28331	NDUFS1	NADH-ubiquinone oxidoreductase 75 kDa subunit, mitochondrial OS=Homo sapiens OX=9606 GN=NDUFS1 PE=1 SV=3	High	110.2	104.2	101.5	89.1	88.2	87.3	105.3	88.2	-	1.19388	0.00285836
P49590	HARS2	Probable histidine--tRNA ligase, mitochondrial OS=Homo sapiens OX=9606 GN=HARS2 PE=1 SV=1	High	106.2	104.7	102.8	87.4	88.7	86.7	104.567	87.6	-	1.19368	0.000120773
Q9GZZ9	UBA5	Ubiquitin-like modifier-activating enzyme 5 OS=Homo sapiens OX=9606 GN=UBA5 PE=1 SV=1	High	96.9	118.9	107.3	91.6	81.9	97.2	107.7	90.2333	-	1.19357	0.0877977
Q96MH6	TMEM68	Transmembrane protein 68 OS=Homo sapiens OX=9606 GN=TMEM68 PE=2 SV=2	High	108.1	107.5	105.4	89.1	89.2	90.7	107	89.6667	-	1.19331	5.72584e-05
P35610	SOAT1	Sterol O-acyltransferase 1 OS=Homo sapiens OX=9606 GN=SOAT1 PE=1 SV=3	High	113.2	110	107.8	93.1	93.4	90.9	110.333	92.4667	-	1.19322	0.000524015
P50213	IDH3A	Isocitrate dehydrogenase [NAD] subunit alpha, mitochondrial OS=Homo sapiens OX=9606 GN=IDH3A PE=1 SV=1	High	107.4	107.3	105.4	91.1	91.1	86.1	106.7	89.4333	-	1.19307	0.000644843
Q6UWJ1	TMCO3	Transmembrane and coiled-coil domain-containing protein 3 OS=Homo sapiens OX=9606 GN=TMCO3 PE=1 SV=1	High	111.9	106.8	102.7	92.2	88.2	89.1	107.133	89.8333	-	1.19258	0.00408602
Q9Y639	NPTN	Neuroplastin OS=Homo sapiens OX=9606 GN=NPTN PE=1 SV=2	High	126.3	101	102.8	95.9	92.4	88.6	110.033	92.3	-	1.19213	0.102888
Q9BW92	TARS2	Threonine--tRNA ligase, mitochondrial OS=Homo sapiens OX=9606 GN=TARS2 PE=1 SV=1	High	104	102.7	108.2	88.2	89.6	86.4	104.967	88.0667	-	1.1919	0.000883883
P13073	COX4I1	Cytochrome c oxidase subunit 4 isoform 1, mitochondrial OS=Homo sapiens OX=9606 GN=COX4I1 PE=1 SV=1	High	110.3	104.8	101.8	89.9	88.2	87.8	105.633	88.6333	-	1.1918	0.00271108
Q13546	RIPK1	Receptor-interacting serine/threonine-protein kinase 1 OS=Homo sapiens OX=9606 GN=RIPK1 PE=1 SV=3	High	107.1	113.8	107	87.7	97.1	90.5	109.3	91.7667	-	1.19106	0.00807059
Q92544	TM9SF4	Transmembrane 9 superfamily member 4 OS=Homo sapiens OX=9606 GN=TM9SF4 PE=1 SV=2	High	117.3	111.4	106.1	95.1	93	93	111.6	93.7	-	1.19104	0.00565996
O75955	FLOT1	Flotillin-1 OS=Homo sapiens OX=9606 GN=FLOT1 PE=1 SV=3	High	109.5	104.5	102.1	87.5	87.5	90.5	105.367	88.5	-	1.19058	0.00215358
O60353	FZD6	Frizzled-6 OS=Homo sapiens OX=9606 GN=FZD6 PE=1 SV=2	High	110.8	102.7	101.6	89.6	86.2	88.9	105.033	88.2333	-	1.1904	0.00549257
Q9UI09	NDUFA12	NADH dehydrogenase [ubiquinone] 1 alpha subcomplex subunit 12 OS=Homo sapiens OX=9606 GN=NDUFA12 PE=1 SV=1	High	104.2	110.5	101.2	90.1	89.8	85.6	105.3	88.5	-	1.18983	0.00562994
Q6UB35	MTHFD1L	Monofunctional C1-tetrahydrofolate synthase, mitochondrial OS=Homo sapiens OX=9606 GN=MTHFD1L PE=1 SV=1	High	112.7	109.5	108.2	93.6	92.5	91.6	110.133	92.5667	-	1.18977	0.00027122
A0A0U1RRL7	MMP24OS	Protein MMP24OS OS=Homo sapiens OX=9606 GN=MMP24OS PE=1 SV=1	High	107	126.5	93	81.8	108.3	84.4	108.833	91.5	-	1.18944	0.249109
Q13011	ECH1	Delta(3,5)-Delta(2,4)-dienoyl-CoA isomerase, mitochondrial OS=Homo sapiens OX=9606 GN=ECH1 PE=1 SV=2	High	106.1	105.8	102.2	89.5	87.5	87.1	104.7	88.0333	-	1.18932	0.00033273
Q9Y3B8	REXO2	Oligoribonuclease, mitochondrial OS=Homo sapiens OX=9606 GN=REXO2 PE=1 SV=3	High	99.5	106	110	86.5	89.6	89.5	105.167	88.5333	-	1.18788	0.0067032
Q16698	DECR1	2,4-dienoyl-CoA reductase, mitochondrial OS=Homo sapiens OX=9606 GN=DECR1 PE=1 SV=1	High	99.2	96.9	96.8	82.5	83.9	80.2	97.6333	82.2	-	1.18775	0.000318244
Q5T440	IBA57	Putative transferase CAF17, mitochondrial OS=Homo sapiens OX=9606 GN=IBA57 PE=1 SV=1	High	107.5	107.4	110.6	89.9	93.3	90.9	108.5	91.3667	-	1.18752	0.000298727
Q92665	MRPS31	28S ribosomal protein S31, mitochondrial OS=Homo sapiens OX=9606 GN=MRPS31 PE=1 SV=3	High	107.3	105.7	108.5	90.9	92.3	87.6	107.167	90.2667	-	1.18722	0.00046804
P56199	ITGA1	Integrin alpha-1 OS=Homo sapiens OX=9606 GN=ITGA1 PE=1 SV=2	High	110.3	105.9	104.7	90.4	90.9	89	106.967	90.1	-	1.1872	0.000714421
Q9H330	TMEM245	Transmembrane protein 245 OS=Homo sapiens OX=9606 GN=TMEM245 PE=1 SV=3	High	114.2	106.3	110	94.1	95.1	89.3	110.167	92.8333	-	1.18671	0.00393944
P00367	GLUD1	Glutamate dehydrogenase 1, mitochondrial OS=Homo sapiens OX=9606 GN=GLUD1 PE=1 SV=2	High	107.2	103.7	101	90.2	87.2	85.5	103.967	87.6333	-	1.18638	0.00194535
P17252	PRKCA	Protein kinase C alpha type OS=Homo sapiens OX=9606 GN=PRKCA PE=1 SV=4	High	105	97.2	105.4	88.2	83.3	87.8	102.533	86.4333	-	1.18627	0.00652349
Q9NYC9	DNAH9	Dynein heavy chain 9, axonemal OS=Homo sapiens OX=9606 GN=DNAH9 PE=1 SV=3	Low	111.5	112.3	120.5	99.8	91.1	99.4	114.767	96.7667	-	1.18601	0.0111885
O75072	FKTN	Fukutin OS=Homo sapiens OX=9606 GN=FKTN PE=1 SV=2	High	107.4	108.4	109	90.8	90.5	92.6	108.267	91.3	-	1.18583	2.99316e-05
Q6NUQ4	TMEM214	Transmembrane protein 214 OS=Homo sapiens OX=9606 GN=TMEM214 PE=1 SV=2	High	112.7	109.4	107.9	90.7	94	93.6	110	92.7667	-	1.18577	0.000607231
P15954	COX7C	Cytochrome c oxidase subunit 7C, mitochondrial OS=Homo sapiens OX=9606 GN=COX7C PE=1 SV=1	High	106.3	93.3	99.7	87.1	84	81.4	99.7667	84.1667	-	1.18535	0.0190031
Q15582	TGFBI	Transforming growth factor-beta-induced protein ig-h3 OS=Homo sapiens OX=9606 GN=TGFBI PE=1 SV=1	High	101.7	95.5	98	86.3	83.6	79.3	98.4	83.0667	-	1.18459	0.0048729
O95084	PRSS23	Serine protease 23 OS=Homo sapiens OX=9606 GN=PRSS23 PE=1 SV=1	High	107.7	110.3	112.2	95.4	93	90.4	110.067	92.9333	-	1.18436	0.000917485
O15069	NACAD	NAC-alpha domain-containing protein 1 OS=Homo sapiens OX=9606 GN=NACAD PE=1 SV=3	Low	112.5	105.3	104.7	94.5	89.4	88.4	107.5	90.7667	-	1.18436	0.0059561
O43824	GTPBP6	Putative GTP-binding protein 6 OS=Homo sapiens OX=9606 GN=GTPBP6 PE=2 SV=4	High	105.9	107.4	104.3	91.2	88.6	88.4	105.867	89.4	-	1.18419	0.000204517
P60468	SEC61B	Protein transport protein Sec61 subunit beta OS=Homo sapiens OX=9606 GN=SEC61B PE=1 SV=2	High	113.9	104	101.1	91.3	89.7	88.6	106.333	89.8667	-	1.18323	0.0140851
P36871	PGM1	Phosphoglucomutase-1 OS=Homo sapiens OX=9606 GN=PGM1 PE=1 SV=3	High	83.8	99.9	106.3	77.2	80.8	87.1	96.6667	81.7	-	1.18319	0.109377
Q69YU5	C12orf73	Uncharacterized protein C12orf73 OS=Homo sapiens OX=9606 GN=C12orf73 PE=3 SV=2	High	111.6	102.7	103.6	91.7	91.1	86	105.967	89.6	-	1.18266	0.00818994
P20336	RAB3A	Ras-related protein Rab-3A OS=Homo sapiens OX=9606 GN=RAB3A PE=1 SV=1	High	113.8	109.9	108.1	91.9	93	95.7	110.6	93.5333	-	1.18247	0.00108725
B7ZAP0	RABGAP1L	Rab GTPase-activating protein 1-like, isoform 10 OS=Homo sapiens OX=9606 GN=RABGAP1L PE=1 SV=1	High	114.7	110.5	105.1	94.9	94.6	89.9	110.1	93.1333	-	1.18218	0.00618649
Q9BUM1	G6PC3	Glucose-6-phosphatase 3 OS=Homo sapiens OX=9606 GN=G6PC3 PE=1 SV=2	High	110.8	107.2	100.6	89.9	89.5	90.2	106.2	89.8667	-	1.18175	0.00548382
P40926	MDH2	Malate dehydrogenase, mitochondrial OS=Homo sapiens OX=9606 GN=MDH2 PE=1 SV=3	High	107.6	106.5	104.1	91	88.9	89.4	106.067	89.7667	-	1.18158	0.000176823
O15417	TNRC18	Trinucleotide repeat-containing gene 18 protein OS=Homo sapiens OX=9606 GN=TNRC18 PE=1 SV=3	Low	118	123.2	98	96.7	99.2	91.3	113.067	95.7333	-	1.18106	0.0969678
Q99720	SIGMAR1	Sigma non-opioid intracellular receptor 1 OS=Homo sapiens OX=9606 GN=SIGMAR1 PE=1 SV=1	High	113.9	109.4	101.5	91.4	90.1	93.6	108.267	91.7	-	1.18066	0.0116932
Q9UBQ7	GRHPR	Glyoxylate reductase/hydroxypyruvate reductase OS=Homo sapiens OX=9606 GN=GRHPR PE=1 SV=1	High	101.1	104.8	109.1	86.2	91.9	88.7	105	88.9333	-	1.18066	0.00481012
Q9H0R6	QRSL1	Glutamyl-tRNA(Gln) amidotransferase subunit A, mitochondrial OS=Homo sapiens OX=9606 GN=QRSL1 PE=1 SV=2	High	110.3	106.2	103.6	90	92.6	88.6	106.7	90.4	-	1.18031	0.00200953
P06703	S100A6	Protein S100-A6 OS=Homo sapiens OX=9606 GN=S100A6 PE=1 SV=1	High	85.5	107.6	117.9	50.9	58.3	154.3	103.667	87.8333	-	1.18027	0.671389
Q9NRA1	PDGFC	Platelet-derived growth factor C OS=Homo sapiens OX=9606 GN=PDGFC PE=1 SV=2	High	111.3	111.5	110.6	95	100.9	86.6	111.133	94.1667	-	1.18018	0.0150923
P20936	RASA1	Ras GTPase-activating protein 1 OS=Homo sapiens OX=9606 GN=RASA1 PE=1 SV=1	High	103.4	112.1	111.6	79.9	85.5	111.9	109.033	92.4333	-	1.17959	0.181049
O00258	WRB	Tail-anchored protein insertion receptor WRB OS=Homo sapiens OX=9606 GN=WRB PE=1 SV=2	High	127.7	104.1	94.9	97.5	94.3	85.2	108.9	92.3333	-	1.17942	0.187727
Q96GK7	FAHD2A	Fumarylacetoacetate hydrolase domain-containing protein 2A OS=Homo sapiens OX=9606 GN=FAHD2A PE=1 SV=1	High	107.7	104.7	106.6	90.2	91.5	88.8	106.333	90.1667	-	1.1793	0.000160524
Q6N075	MFSD5	Molybdate-anion transporter OS=Homo sapiens OX=9606 GN=MFSD5 PE=1 SV=2	High	110.3	104.4	112.8	94.7	93.9	89.3	109.167	92.6333	-	1.17848	0.00532368
Q9BTE3	MCMBP	Mini-chromosome maintenance complex-binding protein OS=Homo sapiens OX=9606 GN=MCMBP PE=1 SV=2	High	107.5	109.4	107.6	87.4	91.6	96.5	108.167	91.8333	-	1.17786	0.00377282
Q9C0C9	UBE2O	(E3-independent) E2 ubiquitin-conjugating enzyme OS=Homo sapiens OX=9606 GN=UBE2O PE=1 SV=3	High	101	115.3	107.6	88.7	92.4	93.9	107.967	91.6667	-	1.17782	0.0209304
P35222	CTNNB1	Catenin beta-1 OS=Homo sapiens OX=9606 GN=CTNNB1 PE=1 SV=1	High	110.1	102.8	103.8	91	89.7	88.2	105.567	89.6333	-	1.17776	0.00277216
Q3T906	GNPTAB	N-acetylglucosamine-1-phosphotransferase subunits alpha/beta OS=Homo sapiens OX=9606 GN=GNPTAB PE=1 SV=1	High	113	107.3	108.4	90.9	95.8	92.4	109.567	93.0333	-	1.17771	0.00188572
Q15120	PDK3	[Pyruvate dehydrogenase (acetyl-transferring)] kinase isozyme 3, mitochondrial OS=Homo sapiens OX=9606 GN=PDK3 PE=1 SV=1	High	94.8	93.1	89.8	81.5	79	75.3	92.5667	78.6	-	1.17769	0.0038553
Q96CB9	NSUN4	5-methylcytosine rRNA methyltransferase NSUN4 OS=Homo sapiens OX=9606 GN=NSUN4 PE=1 SV=2	High	104.9	100.8	111.1	88.2	93.1	87.9	105.6	89.7333	-	1.17682	0.00989524
Q9NRF8	CTPS2	CTP synthase 2 OS=Homo sapiens OX=9606 GN=CTPS2 PE=1 SV=1	High	102.5	110.2	108.4	89	93.9	90.1	107.033	91	-	1.17619	0.00436262
Q9NRX2	MRPL17	39S ribosomal protein L17, mitochondrial OS=Homo sapiens OX=9606 GN=MRPL17 PE=1 SV=1	High	106.3	102.3	100.8	89.4	90.6	83.1	103.133	87.7	-	1.17598	0.00561242
Q86Y79	PTRH1	Probable peptidyl-tRNA hydrolase OS=Homo sapiens OX=9606 GN=PTRH1 PE=1 SV=1	High	103.3	104.5	108.5	90.2	90.1	88.8	105.433	89.7	-	1.1754	0.000652656
P03915	MT-ND5	NADH-ubiquinone oxidoreductase chain 5 OS=Homo sapiens OX=9606 GN=MT-ND5 PE=1 SV=2	High	107.5	97.9	109.6	92.4	89.2	86.4	105	89.3333	-	1.17537	0.0172506
O14683	TP53I11	Tumor protein p53-inducible protein 11 OS=Homo sapiens OX=9606 GN=TP53I11 PE=1 SV=2	High	114.1	98.5	98.8	90.9	89.7	84.4	103.8	88.3333	-	1.17509	0.0488237
Q6WKZ4	RAB11FIP1	Rab11 family-interacting protein 1 OS=Homo sapiens OX=9606 GN=RAB11FIP1 PE=1 SV=3	High	105.9	108.1	114.9	90.3	94.3	95.3	109.633	93.3	-	1.17506	0.00628801
Q9UDR5	AASS	Alpha-aminoadipic semialdehyde synthase, mitochondrial OS=Homo sapiens OX=9606 GN=AASS PE=1 SV=1	High	102.4	94.7	101.1	80.6	91.6	81.6	99.4	84.6	-	1.17494	0.0251521
Q9Y697	NFS1	Cysteine desulfurase, mitochondrial OS=Homo sapiens OX=9606 GN=NFS1 PE=1 SV=3	High	109	108	103.4	93	90.4	89.3	106.8	90.9	-	1.17492	0.00147178
Q9UHA4	LAMTOR3	Ragulator complex protein LAMTOR3 OS=Homo sapiens OX=9606 GN=LAMTOR3 PE=1 SV=1	High	114.9	105.1	107	96.4	92.8	89.2	109	92.8	-	1.17457	0.0113496
Q9P2R7	SUCLA2	Succinate--CoA ligase [ADP-forming] subunit beta, mitochondrial OS=Homo sapiens OX=9606 GN=SUCLA2 PE=1 SV=3	High	109.2	106.7	104.3	92.1	91.1	89.5	106.733	90.9	-	1.17418	0.000591652
Q96RQ1	ERGIC2	Endoplasmic reticulum-Golgi intermediate compartment protein 2 OS=Homo sapiens OX=9606 GN=ERGIC2 PE=1 SV=2	High	110.6	107	98.4	92.6	88.9	87.9	105.333	89.8	-	1.17298	0.0162384
Q7Z7L1	SLFN11	Schlafen family member 11 OS=Homo sapiens OX=9606 GN=SLFN11 PE=1 SV=2	High	109.2	109	111	97.2	91.5	92.1	109.733	93.6	-	1.17236	0.00109102
P07305	H1-0	Histone H1.0 OS=Homo sapiens OX=9606 GN=H1-0 PE=1 SV=3	High	127.6	105.6	100.3	91.8	105.1	87.6	111.167	94.8333	-	1.17223	0.173745
P84243	H3-3A	Histone H3.3 OS=Homo sapiens OX=9606 GN=H3-3A PE=1 SV=2	High	113.4	106.5	102.6	89.4	95.2	90.7	107.5	91.7667	-	1.17145	0.0121192
Q8NEE8	TTC16	Tetratricopeptide repeat protein 16 OS=Homo sapiens OX=9606 GN=TTC16 PE=2 SV=2	Low	115.9	99.7	103.2	92.1	89.5	90.6	106.267	90.7333	-	1.1712	0.0355312
Q96EK5	KIFBP	KIF-binding protein OS=Homo sapiens OX=9606 GN=KIFBP PE=1 SV=1	High	106.5	100.4	104.4	92	88.1	85.7	103.767	88.6	-	1.17118	0.00408673
Q9P2B4	CTTNBP2NL	CTTNBP2 N-terminal-like protein OS=Homo sapiens OX=9606 GN=CTTNBP2NL PE=1 SV=2	Low	119.5	105.2	99.6	97.4	94	85.5	108.1	92.3	-	1.17118	0.0839075
Q9NT62	ATG3	Ubiquitin-like-conjugating enzyme ATG3 OS=Homo sapiens OX=9606 GN=ATG3 PE=1 SV=1	High	105.2	115.5	102.3	87.4	91.9	96.5	107.667	91.9333	-	1.17114	0.0303647
O00142	TK2	Thymidine kinase 2, mitochondrial OS=Homo sapiens OX=9606 GN=TK2 PE=1 SV=4	High	109.5	105.1	98.3	90.5	90	86.7	104.3	89.0667	-	1.17103	0.0117717
Q8NBF2	NHLRC2	NHL repeat-containing protein 2 OS=Homo sapiens OX=9606 GN=NHLRC2 PE=1 SV=1	High	108.9	111.1	99.8	87.2	94.6	91.3	106.6	91.0333	-	1.171	0.0186644
P04183	TK1	Thymidine kinase, cytosolic OS=Homo sapiens OX=9606 GN=TK1 PE=1 SV=2	High	95.3	115.2	112.5	91.3	90.9	93.7	107.667	91.9667	-	1.17071	0.0671446
O75976	CPD	Carboxypeptidase D OS=Homo sapiens OX=9606 GN=CPD PE=1 SV=2	High	109.3	105.4	103.5	91.4	92	88.4	106.067	90.6	-	1.17071	0.00161774
Q8IV63	VRK3	Inactive serine/threonine-protein kinase VRK3 OS=Homo sapiens OX=9606 GN=VRK3 PE=1 SV=2	High	109.3	101.4	110.9	93.7	86.5	94.6	107.2	91.6	-	1.17031	0.0161007
O15091	PRORP	Mitochondrial ribonuclease P catalytic subunit OS=Homo sapiens OX=9606 GN=PRORP PE=1 SV=2	High	101.6	104.5	100.6	95.8	87.5	78.8	102.233	87.3667	-	1.17016	0.0421112
O75746	SLC25A12	Calcium-binding mitochondrial carrier protein Aralar1 OS=Homo sapiens OX=9606 GN=SLC25A12 PE=1 SV=2	High	112	107.5	104.3	92.8	92.8	91.2	107.933	92.2667	-	1.1698	0.00241249
Q9H8S9	MOB1A	MOB kinase activator 1A OS=Homo sapiens OX=9606 GN=MOB1A PE=1 SV=4	High	99.3	108.9	104	84.8	87.1	95.2	104.067	89.0333	-	1.16885	0.0231575
Q9NVS2	MRPS18A	39S ribosomal protein S18a, mitochondrial OS=Homo sapiens OX=9606 GN=MRPS18A PE=1 SV=1	High	106	102.1	99.7	87.6	88.7	87.1	102.6	87.8	-	1.16856	0.00145223
Q13795	ARFRP1	ADP-ribosylation factor-related protein 1 OS=Homo sapiens OX=9606 GN=ARFRP1 PE=1 SV=1	High	111.7	106.8	104.8	93.5	91.8	91.4	107.767	92.2333	-	1.16841	0.00194129
Q7LGA3	HS2ST1	Heparan sulfate 2-O-sulfotransferase 1 OS=Homo sapiens OX=9606 GN=HS2ST1 PE=1 SV=1	High	110.8	109.7	103.5	102	82.5	92.8	108	92.4333	-	1.16841	0.0624296
P68431	H3C1	Histone H3.1 OS=Homo sapiens OX=9606 GN=H3C1 PE=1 SV=2	High	112.4	106.3	103.7	90.4	95.4	90.3	107.467	92.0333	-	1.16769	0.00742756
Q9Y2I2	NTNG1	Netrin-G1 OS=Homo sapiens OX=9606 GN=NTNG1 PE=1 SV=3	High	111.4	108.5	103.4	92.6	92.9	91.4	107.767	92.3	-	1.16757	0.002905
Q96HJ9	FMC1	Protein FMC1 homolog OS=Homo sapiens OX=9606 GN=FMC1 PE=1 SV=2	High	109.4	102.1	103.6	90.5	88.8	90.6	105.033	89.9667	-	1.16747	0.00281327
O00410	IPO5	Importin-5 OS=Homo sapiens OX=9606 GN=IPO5 PE=1 SV=4	High	103.6	113.3	108.7	89	93.3	96.7	108.533	93	-	1.16703	0.0122547
Q9Y6G3	MRPL42	39S ribosomal protein L42, mitochondrial OS=Homo sapiens OX=9606 GN=MRPL42 PE=1 SV=1	High	104.4	104.4	98.2	88.6	90	84.5	102.333	87.7	-	1.16686	0.00521402
Q96SZ6	CDK5RAP1	CDK5 regulatory subunit-associated protein 1 OS=Homo sapiens OX=9606 GN=CDK5RAP1 PE=1 SV=2	High	106.3	101.7	98.8	87.4	88.9	86.7	102.267	87.6667	-	1.16654	0.0030444
Q9NY26	SLC39A1	Zinc transporter ZIP1 OS=Homo sapiens OX=9606 GN=SLC39A1 PE=1 SV=1	High	122	95.5	105.9	94.2	91.1	92	107.8	92.4333	-	1.16625	0.118888
Q6YN16	HSDL2	Hydroxysteroid dehydrogenase-like protein 2 OS=Homo sapiens OX=9606 GN=HSDL2 PE=1 SV=1	High	107.8	106.4	105.5	93.2	91.9	89.1	106.567	91.4	-	1.16594	0.000392178
Q9H4M9	EHD1	EH domain-containing protein 1 OS=Homo sapiens OX=9606 GN=EHD1 PE=1 SV=2	High	110.6	116.2	111.3	94.7	97.5	97.9	112.7	96.7	-	1.16546	0.00139824
Q8IUX1	TMEM126B	Complex I assembly factor TMEM126B, mitochondrial OS=Homo sapiens OX=9606 GN=TMEM126B PE=1 SV=2	High	105.6	106.9	106.1	92.5	91.6	89.3	106.2	91.1333	-	1.16533	0.000124765
P21912	SDHB	Succinate dehydrogenase [ubiquinone] iron-sulfur subunit, mitochondrial OS=Homo sapiens OX=9606 GN=SDHB PE=1 SV=3	High	112.4	103.2	101.1	93	90.3	88.5	105.567	90.6	-	1.16519	0.0156551
P42704	LRPPRC	Leucine-rich PPR motif-containing protein, mitochondrial OS=Homo sapiens OX=9606 GN=LRPPRC PE=1 SV=3	High	111	107.3	103.5	93.1	91.9	91.3	107.267	92.1	-	1.16468	0.0024369
Q6PI48	DARS2	Aspartate--tRNA ligase, mitochondrial OS=Homo sapiens OX=9606 GN=DARS2 PE=1 SV=1	High	104	102.9	103.6	89.4	91	86.2	103.5	88.8667	-	1.16467	0.000538412
O75844	ZMPSTE24	CAAX prenyl protease 1 homolog OS=Homo sapiens OX=9606 GN=ZMPSTE24 PE=1 SV=2	High	115.6	107	103.8	95.6	92.3	92.4	108.8	93.4333	-	1.16447	0.0140454
Q16864	ATP6V1F	V-type proton ATPase subunit F OS=Homo sapiens OX=9606 GN=ATP6V1F PE=1 SV=2	High	110.1	109.9	103.7	94.4	92.7	90.9	107.9	92.6667	-	1.16439	0.00283365
Q92673	SORL1	Sortilin-related receptor OS=Homo sapiens OX=9606 GN=SORL1 PE=1 SV=2	High	111.4	110.1	103.7	93	94.6	91.7	108.4	93.1	-	1.16434	0.00373508
P13804	ETFA	Electron transfer flavoprotein subunit alpha, mitochondrial OS=Homo sapiens OX=9606 GN=ETFA PE=1 SV=1	High	105.6	104.2	104.2	90.9	89.4	89.4	104.667	89.9	-	1.16426	2.72217e-05
Q6NVV3	NIPAL1	Magnesium transporter NIPA3 OS=Homo sapiens OX=9606 GN=NIPAL1 PE=2 SV=1	Medium	114.8	107.2	103.7	96.7	89.1	94	108.567	93.2667	-	1.16405	0.0180923
Q10472	GALNT1	Polypeptide N-acetylgalactosaminyltransferase 1 OS=Homo sapiens OX=9606 GN=GALNT1 PE=1 SV=1	High	104.3	101.6	100.3	89.8	88.2	85.1	102.067	87.7	-	1.16382	0.00137594
O94832	MYO1D	Unconventional myosin-Id OS=Homo sapiens OX=9606 GN=MYO1D PE=1 SV=2	High	111.3	103.3	100.3	91.3	91.3	88	104.967	90.2	-	1.16371	0.0130023
O95182	NDUFA7	NADH dehydrogenase [ubiquinone] 1 alpha subcomplex subunit 7 OS=Homo sapiens OX=9606 GN=NDUFA7 PE=1 SV=3	High	106.8	101.2	105.3	93.3	86.6	89.4	104.433	89.7667	-	1.16339	0.00462372
Q6NUK1	SLC25A24	Calcium-binding mitochondrial carrier protein SCaMC-1 OS=Homo sapiens OX=9606 GN=SLC25A24 PE=1 SV=2	High	113.6	107	109.1	96.8	93.1	93.5	109.9	94.4667	-	1.16337	0.00245501
P56378	ATP5MPL	ATP synthase subunit ATP5MPL, mitochondrial OS=Homo sapiens OX=9606 GN=ATP5MPL PE=1 SV=1	High	108.8	100.3	100.8	89.5	89.2	87.7	103.3	88.8	-	1.16329	0.00669318
Q9UBZ9	REV1	DNA repair protein REV1 OS=Homo sapiens OX=9606 GN=REV1 PE=1 SV=1	Medium	119.3	111.6	100.7	93.2	94.4	97.5	110.533	95.0333	-	1.1631	0.0490649
Q9Y282	ERGIC3	Endoplasmic reticulum-Golgi intermediate compartment protein 3 OS=Homo sapiens OX=9606 GN=ERGIC3 PE=1 SV=1	High	109.2	104	101.4	91	90.9	88.6	104.867	90.1667	-	1.16303	0.00372937
Q9NZB8	MOCS1	Molybdenum cofactor biosynthesis protein 1 OS=Homo sapiens OX=9606 GN=MOCS1 PE=1 SV=3	High	104.2	102.2	99.8	89.3	88	86	102.067	87.7667	-	1.16293	0.000853053
Q9HA92	RSAD1	Radical S-adenosyl methionine domain-containing protein 1, mitochondrial OS=Homo sapiens OX=9606 GN=RSAD1 PE=1 SV=2	High	102.2	104.5	113.9	84.6	100.8	90.3	106.867	91.9	-	1.16286	0.0654668
P13645	KRT10	Keratin, type I cytoskeletal 10 OS=Homo sapiens OX=9606 GN=KRT10 PE=1 SV=6	High	118.4	89.5	87	77.6	97.1	79	98.3	84.5667	-	1.1624	0.31176
P03905	MT-ND4	NADH-ubiquinone oxidoreductase chain 4 OS=Homo sapiens OX=9606 GN=MT-ND4 PE=1 SV=1	High	106.5	105.7	99.2	88.3	87.6	92	103.8	89.3	-	1.16237	0.00568717
Q5TFE4	NT5DC1	5'-nucleotidase domain-containing protein 1 OS=Homo sapiens OX=9606 GN=NT5DC1 PE=1 SV=1	High	89.1	112.5	118.8	87.9	92.7	95.1	106.8	91.9	-	1.16213	0.183616
O43837	IDH3B	Isocitrate dehydrogenase [NAD] subunit beta, mitochondrial OS=Homo sapiens OX=9606 GN=IDH3B PE=1 SV=2	High	107.1	105.8	101.8	92.7	87.4	90.7	104.9	90.2667	-	1.16211	0.00274645
P42126	ECI1	Enoyl-CoA delta isomerase 1, mitochondrial OS=Homo sapiens OX=9606 GN=ECI1 PE=1 SV=1	High	103.9	105.3	104.7	89	92.6	88.6	104.633	90.0667	-	1.16173	0.000400589
Q7Z2W9	MRPL21	39S ribosomal protein L21, mitochondrial OS=Homo sapiens OX=9606 GN=MRPL21 PE=1 SV=2	High	106.2	102.3	101.2	90.1	92.9	83.6	103.233	88.8667	-	1.16167	0.0102717
P20674	COX5A	Cytochrome c oxidase subunit 5A, mitochondrial OS=Homo sapiens OX=9606 GN=COX5A PE=1 SV=2	High	108.2	105.1	97.9	88.8	90.3	88.8	103.733	89.3	-	1.16163	0.00952814
Q8N2C7	UNC80	Protein unc-80 homolog OS=Homo sapiens OX=9606 GN=UNC80 PE=1 SV=2	High	111.2	116.5	106.5	95	96.2	96.5	111.4	95.9	-	1.16163	0.00608777
P33908	MAN1A1	Mannosyl-oligosaccharide 1,2-alpha-mannosidase IA OS=Homo sapiens OX=9606 GN=MAN1A1 PE=1 SV=3	High	99.6	105.6	98.1	84.6	90.8	85.7	101.1	87.0333	-	1.16162	0.00920048
Q8WZA1	POMGNT1	Protein O-linked-mannose beta-1,2-N-acetylglucosaminyltransferase 1 OS=Homo sapiens OX=9606 GN=POMGNT1 PE=1 SV=2	High	108.3	104.9	104	93.4	91.7	88	105.733	91.0333	-	1.16148	0.00205033
Q9Y305	ACOT9	Acyl-coenzyme A thioesterase 9, mitochondrial OS=Homo sapiens OX=9606 GN=ACOT9 PE=1 SV=2	High	106.3	107.4	102.9	91.4	92.6	88.6	105.533	90.8667	-	1.16141	0.00123377
Q9BVT8	TMUB1	Transmembrane and ubiquitin-like domain-containing protein 1 OS=Homo sapiens OX=9606 GN=TMUB1 PE=1 SV=1	High	112.4	109.6	100.7	93.1	98.6	86.2	107.567	92.6333	-	1.16121	0.0412102
Q8IUR5	TMTC1	Protein O-mannosyl-transferase TMTC1 OS=Homo sapiens OX=9606 GN=TMTC1 PE=1 SV=3	High	97.4	108	104.4	86.4	97.1	83.3	103.267	88.9333	-	1.16117	0.0513549
O75071	EFCAB14	EF-hand calcium-binding domain-containing protein 14 OS=Homo sapiens OX=9606 GN=EFCAB14 PE=1 SV=1	High	111.1	112.9	111.8	93.4	98.5	97.3	111.933	96.4	-	1.16113	0.00067093
P00505	GOT2	Aspartate aminotransferase, mitochondrial OS=Homo sapiens OX=9606 GN=GOT2 PE=1 SV=3	High	109	107.1	104.6	94.3	91.6	90.4	106.9	92.1	-	1.16069	0.000999232
Q6YP21	KYAT3	Kynurenine--oxoglutarate transaminase 3 OS=Homo sapiens OX=9606 GN=KYAT3 PE=1 SV=1	High	103.1	107.1	101.4	88.7	88.1	91.9	103.867	89.5667	-	1.15966	0.00226378
Q8TB22	SPATA20	Spermatogenesis-associated protein 20 OS=Homo sapiens OX=9606 GN=SPATA20 PE=2 SV=3	High	102.5	103.2	100.9	87.7	91.8	84.9	102.2	88.1333	-	1.15961	0.00265874
Q32MK0	MYLK3	Myosin light chain kinase 3 OS=Homo sapiens OX=9606 GN=MYLK3 PE=1 SV=3	High	107.8	106.5	118	94.4	92.2	100	110.767	95.5333	-	1.15946	0.0242091
P20700	LMNB1	Lamin-B1 OS=Homo sapiens OX=9606 GN=LMNB1 PE=1 SV=2	High	114.2	106.7	105.7	95.1	93.8	92.8	108.867	93.9	-	1.15939	0.00563369
Q92466	DDB2	DNA damage-binding protein 2 OS=Homo sapiens OX=9606 GN=DDB2 PE=1 SV=1	High	113.5	104.6	108.3	94.8	96.2	90.6	108.8	93.8667	-	1.15909	0.00836101
P48739	PITPNB	Phosphatidylinositol transfer protein beta isoform OS=Homo sapiens OX=9606 GN=PITPNB PE=1 SV=2	High	100.5	112.1	107.5	84.3	101.1	90.8	106.7	92.0667	-	1.15894	0.0694562
Q9GZT3	SLIRP	SRA stem-loop-interacting RNA-binding protein, mitochondrial OS=Homo sapiens OX=9606 GN=SLIRP PE=1 SV=1	High	110.3	108.3	104.4	94.6	92.8	91.4	107.667	92.9333	-	1.15854	0.00169075
P82970	HMGN5	High mobility group nucleosome-binding domain-containing protein 5 OS=Homo sapiens OX=9606 GN=HMGN5 PE=1 SV=1	High	79.8	101.1	105.8	68	84.4	95.2	95.5667	82.5333	-	1.15792	0.311024
P54098	POLG	DNA polymerase subunit gamma-1 OS=Homo sapiens OX=9606 GN=POLG PE=1 SV=1	High	106.3	106	104.5	91.4	93	89.2	105.6	91.2	-	1.15789	0.000308543
Q71DI3	HIST2H3A	Histone H3.2 OS=Homo sapiens OX=9606 GN=HIST2H3A PE=1 SV=3	High	112.6	103.8	102.6	89.2	95.6	90.8	106.333	91.8667	-	1.15747	0.017281
O76031	CLPX	ATP-dependent Clp protease ATP-binding subunit clpX-like, mitochondrial OS=Homo sapiens OX=9606 GN=CLPX PE=1 SV=2	High	108.5	105.9	103.9	93.5	91.9	89.7	106.1	91.7	-	1.15703	0.00113366
Q8IUH4	ZDHHC13	Palmitoyltransferase ZDHHC13 OS=Homo sapiens OX=9606 GN=ZDHHC13 PE=1 SV=3	High	109.9	103.2	104.7	92.1	94.8	87.8	105.933	91.5667	-	1.1569	0.00752177
Q5ST30	VARS2	Valine--tRNA ligase, mitochondrial OS=Homo sapiens OX=9606 GN=VARS2 PE=1 SV=2	High	107.7	105.4	107	94.4	90.7	91.6	106.7	92.2333	-	1.15685	0.000377245
O00400	SLC33A1	Acetyl-coenzyme A transporter 1 OS=Homo sapiens OX=9606 GN=SLC33A1 PE=1 SV=1	High	114.8	103.9	100.7	92.5	93.8	89.8	106.467	92.0333	-	1.15683	0.0310816
Q8IZA0	KIAA0319L	Dyslexia-associated protein KIAA0319-like protein OS=Homo sapiens OX=9606 GN=KIAA0319L PE=1 SV=2	High	108.2	106.6	101.7	92.3	91.9	89.4	105.5	91.2	-	1.1568	0.0026792
Q9UH62	ARMCX3	Armadillo repeat-containing X-linked protein 3 OS=Homo sapiens OX=9606 GN=ARMCX3 PE=1 SV=1	High	111.3	106.1	104.5	93.2	94.8	90.3	107.3	92.7667	-	1.15667	0.0039808
Q92968	PEX13	Peroxisomal membrane protein PEX13 OS=Homo sapiens OX=9606 GN=PEX13 PE=1 SV=2	High	111.6	104.7	106.5	97.1	91.3	90.7	107.6	93.0333	-	1.15657	0.00740777
Q9UNN5	FAF1	FAS-associated factor 1 OS=Homo sapiens OX=9606 GN=FAF1 PE=1 SV=2	High	98.9	113.7	109.9	90.9	93.2	94.8	107.5	92.9667	-	1.15633	0.0337488
O15438	ABCC3	Canalicular multispecific organic anion transporter 2 OS=Homo sapiens OX=9606 GN=ABCC3 PE=1 SV=3	High	108.5	102.7	103.3	91.6	94.7	85.7	104.833	90.6667	-	1.15625	0.0116766
Q8NBI6	XXYLT1	Xyloside xylosyltransferase 1 OS=Homo sapiens OX=9606 GN=XXYLT1 PE=1 SV=1	High	110.5	104.2	104.7	92.9	92.7	90.8	106.467	92.1333	-	1.15557	0.002539
P27144	AK4	Adenylate kinase 4, mitochondrial OS=Homo sapiens OX=9606 GN=AK4 PE=1 SV=1	High	108.3	106.6	104.3	94.7	91.3	90.3	106.4	92.1	-	1.15527	0.0012627
Q9BPU6	DPYSL5	Dihydropyrimidinase-related protein 5 OS=Homo sapiens OX=9606 GN=DPYSL5 PE=1 SV=1	Medium	111.2	106.1	102	94.3	93.5	88.6	106.433	92.1333	-	1.15521	0.0111143
Q6PCE3	PGM2L1	Glucose 1,6-bisphosphate synthase OS=Homo sapiens OX=9606 GN=PGM2L1 PE=1 SV=3	High	99.7	102.1	110.3	88.5	90.5	91.2	104.033	90.0667	-	1.15507	0.0134745
Q5T9L3	WLS	Protein wntless homolog OS=Homo sapiens OX=9606 GN=WLS PE=1 SV=2	High	110.4	100.3	99.4	89.4	89.1	90	103.367	89.5	-	1.15493	0.0172275
Q5T0B9	ZNF362	Zinc finger protein 362 OS=Homo sapiens OX=9606 GN=ZNF362 PE=1 SV=1	High	80.2	118.9	79.2	83	84.7	73.3	92.7667	80.3333	-	1.15477	0.410552
P25686	DNAJB2	DnaJ homolog subfamily B member 2 OS=Homo sapiens OX=9606 GN=DNAJB2 PE=1 SV=3	High	109.8	104.6	104.2	92.3	93.8	89.8	106.2	91.9667	-	1.15477	0.00269113
Q9H0U4	RAB1B	Ras-related protein Rab-1B OS=Homo sapiens OX=9606 GN=RAB1B PE=1 SV=1	High	112	108.7	102.5	94.9	91.4	93.6	107.733	93.3	-	1.1547	0.00824293
Q8N983	MRPL43	39S ribosomal protein L43, mitochondrial OS=Homo sapiens OX=9606 GN=MRPL43 PE=1 SV=1	High	106.3	102.7	104.5	90.4	97	84.1	104.5	90.5	-	1.1547	0.0223409
P04920	SLC4A2	Anion exchange protein 2 OS=Homo sapiens OX=9606 GN=SLC4A2 PE=1 SV=4	High	110.1	104.2	107.9	92.7	91.8	94.6	107.4	93.0333	-	1.15442	0.00166925
Q8WV60	PTCD2	Pentatricopeptide repeat-containing protein 2, mitochondrial OS=Homo sapiens OX=9606 GN=PTCD2 PE=1 SV=3	High	108.9	100.9	90	84	98.6	77.1	99.9333	86.5667	-	1.15441	0.185788
Q5JSL3	DOCK11	Dedicator of cytokinesis protein 11 OS=Homo sapiens OX=9606 GN=DOCK11 PE=1 SV=2	High	115.7	107.9	103.7	98.5	96.9	88.2	109.1	94.5333	-	1.15409	0.0375101
P26006	ITGA3	Integrin alpha-3 OS=Homo sapiens OX=9606 GN=ITGA3 PE=1 SV=5	High	108.8	99.6	101.3	91.1	89.2	88.1	103.233	89.4667	-	1.15387	0.00964338
O94806	PRKD3	Serine/threonine-protein kinase D3 OS=Homo sapiens OX=9606 GN=PRKD3 PE=1 SV=1	High	94.6	101.3	123.8	84.5	99.8	92.9	106.567	92.4	-	1.15332	0.2248
P11172	UMPS	Uridine 5'-monophosphate synthase OS=Homo sapiens OX=9606 GN=UMPS PE=1 SV=1	High	103.5	111.7	106.4	90.3	94.4	94.4	107.2	93.0333	-	1.15228	0.00684655
Q8IW92	GLB1L2	Beta-galactosidase-1-like protein 2 OS=Homo sapiens OX=9606 GN=GLB1L2 PE=2 SV=1	High	110.7	109.1	109.4	90.8	102.4	92.5	109.733	95.2333	-	1.15226	0.0165022
Q9HBH1	PDF	Peptide deformylase, mitochondrial OS=Homo sapiens OX=9606 GN=PDF PE=1 SV=1	High	108.8	102.8	100.2	88.8	95.2	86.6	103.933	90.2	-	1.15225	0.0192869
P35556	FBN2	Fibrillin-2 OS=Homo sapiens OX=9606 GN=FBN2 PE=1 SV=3	High	112.2	104.2	109.8	91.3	97.8	94	108.733	94.3667	-	1.15224	0.00901249
Q8IVH4	MMAA	Methylmalonic aciduria type A protein, mitochondrial OS=Homo sapiens OX=9606 GN=MMAA PE=1 SV=1	High	99.7	103.5	104.5	85.6	91.9	89.6	102.567	89.0333	-	1.152	0.0045146
Q08257	CRYZ	Quinone oxidoreductase OS=Homo sapiens OX=9606 GN=CRYZ PE=1 SV=1	High	104.1	103.5	101.3	91	89.2	88	102.967	89.4	-	1.15175	0.000370159
Q8TB61	SLC35B2	Adenosine 3'-phospho 5'-phosphosulfate transporter 1 OS=Homo sapiens OX=9606 GN=SLC35B2 PE=1 SV=1	High	115.2	105.2	102.2	93.6	92.9	93.7	107.533	93.4	-	1.15132	0.0229829
Q92504	SLC39A7	Zinc transporter SLC39A7 OS=Homo sapiens OX=9606 GN=SLC39A7 PE=1 SV=2	High	110.5	106.7	107	92.8	98.7	90.1	108.067	93.8667	-	1.15128	0.00727796
Q8NBQ5	HSD17B11	Estradiol 17-beta-dehydrogenase 11 OS=Homo sapiens OX=9606 GN=HSD17B11 PE=1 SV=3	High	108.5	103.7	100.6	92.7	89.3	89.7	104.267	90.5667	-	1.15127	0.00568532
P82914	MRPS15	28S ribosomal protein S15, mitochondrial OS=Homo sapiens OX=9606 GN=MRPS15 PE=1 SV=1	High	106.6	100.3	99.3	89.5	91.7	84.8	102.067	88.6667	-	1.15113	0.0118804
Q8N392	ARHGAP18	Rho GTPase-activating protein 18 OS=Homo sapiens OX=9606 GN=ARHGAP18 PE=1 SV=3	High	96.6	114.2	99.6	81.5	92.1	96.1	103.467	89.9	-	1.15091	0.123301
P49137	MAPKAPK2	MAP kinase-activated protein kinase 2 OS=Homo sapiens OX=9606 GN=MAPKAPK2 PE=1 SV=1	High	101.2	112.2	101.9	90.6	78.7	104.7	105.1	91.3333	-	1.15073	0.173068
Q9Y5E7	PCDHB2	Protocadherin beta-2 OS=Homo sapiens OX=9606 GN=PCDHB2 PE=1 SV=1	High	106.7	99	97.7	87.5	93.1	83.1	101.133	87.9	-	1.15055	0.030453
Q969Z0	TBRG4	FAST kinase domain-containing protein 4 OS=Homo sapiens OX=9606 GN=TBRG4 PE=1 SV=1	High	113.3	108	105.1	96	94.4	93.3	108.8	94.5667	-	1.15051	0.00487754
Q9H920	RNF121	RING finger protein 121 OS=Homo sapiens OX=9606 GN=RNF121 PE=1 SV=1	High	113.3	105.9	101.9	94.5	93.7	90.9	107.033	93.0333	-	1.15048	0.0163325
Q96EY7	PTCD3	Pentatricopeptide repeat domain-containing protein 3, mitochondrial OS=Homo sapiens OX=9606 GN=PTCD3 PE=1 SV=3	High	106.7	103.9	105.5	90.7	93.3	90.8	105.367	91.6	-	1.15029	0.000303727
Q86V85	GPR180	Integral membrane protein GPR180 OS=Homo sapiens OX=9606 GN=GPR180 PE=2 SV=1	High	111.3	107.1	106.2	96.6	95	90.7	108.2	94.1	-	1.14984	0.00394826
O00479	HMGN4	High mobility group nucleosome-binding domain-containing protein 4 OS=Homo sapiens OX=9606 GN=HMGN4 PE=1 SV=3	High	113.2	106.5	102.8	90.8	98.4	91.3	107.5	93.5	-	1.14973	0.0231526
Q9H936	SLC25A22	Mitochondrial glutamate carrier 1 OS=Homo sapiens OX=9606 GN=SLC25A22 PE=1 SV=1	High	112.7	105.7	101.1	93.2	93.2	91.5	106.5	92.6333	-	1.14969	0.0154131
Q8N2M8	CLASRP	CLK4-associating serine/arginine rich protein OS=Homo sapiens OX=9606 GN=CLASRP PE=1 SV=4	High	90.2	109.7	103.8	93.2	91	80.1	101.233	88.1	-	1.14907	0.13605
Q9UHN6	CEMIP2	Cell surface hyaluronidase OS=Homo sapiens OX=9606 GN=CEMIP2 PE=1 SV=1	High	107.8	101.5	104.6	91.4	92.6	89.2	104.633	91.0667	-	1.14898	0.00281969
A4D1E9	GTPBP10	GTP-binding protein 10 OS=Homo sapiens OX=9606 GN=GTPBP10 PE=1 SV=1	High	105.1	100.8	100.8	87	97.8	82.2	102.233	89	-	1.14869	0.0519325
P30038	ALDH4A1	Delta-1-pyrroline-5-carboxylate dehydrogenase, mitochondrial OS=Homo sapiens OX=9606 GN=ALDH4A1 PE=1 SV=3	High	107.3	103.3	103.2	91.8	87.6	93.8	104.6	91.0667	-	1.14861	0.003986
Q9UBM7	DHCR7	7-dehydrocholesterol reductase OS=Homo sapiens OX=9606 GN=DHCR7 PE=1 SV=1	High	110.5	101.7	106.6	94.6	97	86	106.267	92.5333	-	1.14841	0.0307729
Q96ET8	TVP23C	Golgi apparatus membrane protein TVP23 homolog C OS=Homo sapiens OX=9606 GN=TVP23C PE=1 SV=3	High	114.1	108.4	100.2	87.8	103.4	89.8	107.567	93.6667	-	1.1484	0.0937131
P56270	MAZ	Myc-associated zinc finger protein OS=Homo sapiens OX=9606 GN=MAZ PE=1 SV=1	High	110.5	105.7	107.7	95.7	94.7	91.7	107.967	94.0333	-	1.14817	0.00162744
P48449	LSS	Lanosterol synthase OS=Homo sapiens OX=9606 GN=LSS PE=1 SV=1	High	109.4	103.7	102.8	92.6	93.8	88.8	105.3	91.7333	-	1.14789	0.00606855
Q9NUQ9	FAM49B	Protein FAM49B OS=Homo sapiens OX=9606 GN=FAM49B PE=1 SV=1	High	99.1	101.6	105.4	87.7	88.4	90.6	102.033	88.9	-	1.14773	0.00293653
Q9H089	LSG1	Large subunit GTPase 1 homolog OS=Homo sapiens OX=9606 GN=LSG1 PE=1 SV=2	High	110	101.4	110.3	93.1	97.5	89.7	107.233	93.4333	-	1.1477	0.0201146
Q8TAE8	GADD45GIP1	Growth arrest and DNA damage-inducible proteins-interacting protein 1 OS=Homo sapiens OX=9606 GN=GADD45GIP1 PE=1 SV=1	High	102.7	99.1	104.3	89.4	90.1	87.3	102.033	88.9333	-	1.1473	0.00171332
O94925	GLS	Glutaminase kidney isoform, mitochondrial OS=Homo sapiens OX=9606 GN=GLS PE=1 SV=1	High	104.8	106	100	91.1	89.5	90.3	103.6	90.3	-	1.14729	0.00215058
Q9NX20	MRPL16	39S ribosomal protein L16, mitochondrial OS=Homo sapiens OX=9606 GN=MRPL16 PE=1 SV=1	High	104.1	101.9	102	93.6	88.5	86.4	102.667	89.5	-	1.14711	0.00428801
P55285	CDH6	Cadherin-6 OS=Homo sapiens OX=9606 GN=CDH6 PE=1 SV=1	High	98.2	97.1	100.3	86.3	87.2	84.2	98.5333	85.9	-	1.14707	0.000614281
Q9HD33	MRPL47	39S ribosomal protein L47, mitochondrial OS=Homo sapiens OX=9606 GN=MRPL47 PE=1 SV=2	High	105.9	99.4	99.8	90.1	90.5	85.4	101.7	88.6667	-	1.14699	0.00810326
O95139	NDUFB6	NADH dehydrogenase [ubiquinone] 1 beta subcomplex subunit 6 OS=Homo sapiens OX=9606 GN=NDUFB6 PE=1 SV=3	High	112.6	104.1	100.9	94.6	93.5	88.8	105.867	92.3	-	1.14698	0.0257565
P56385	ATP5ME	ATP synthase subunit e, mitochondrial OS=Homo sapiens OX=9606 GN=ATP5ME PE=1 SV=2	High	111.8	106.5	104.6	95.5	92.3	93.8	107.633	93.8667	-	1.14666	0.00419995
Q8N3F8	MICALL1	MICAL-like protein 1 OS=Homo sapiens OX=9606 GN=MICALL1 PE=1 SV=2	High	103.5	113.7	110.1	93.4	101.3	90.8	109.1	95.1667	-	1.14641	0.032713
P62820	RAB1A	Ras-related protein Rab-1A OS=Homo sapiens OX=9606 GN=RAB1A PE=1 SV=3	High	111.2	107.7	103.1	95.5	93.8	91.6	107.333	93.6333	-	1.14632	0.006241
Q8TCC3	MRPL30	39S ribosomal protein L30, mitochondrial OS=Homo sapiens OX=9606 GN=MRPL30 PE=1 SV=1	High	108	103.5	97.3	94.1	87.7	87.6	102.933	89.8	-	1.14625	0.025357
P30405	PPIF	Peptidyl-prolyl cis-trans isomerase F, mitochondrial OS=Homo sapiens OX=9606 GN=PPIF PE=1 SV=1	High	110.2	109.4	108.1	98.2	94.6	93.1	109.233	95.3	-	1.1462	0.00103375
O14681	EI24	Etoposide-induced protein 2.4 homolog OS=Homo sapiens OX=9606 GN=EI24 PE=1 SV=4	High	108	103.4	105.2	95.1	90.9	90.3	105.533	92.1	-	1.14586	0.00264357
Q13177	PAK2	Serine/threonine-protein kinase PAK 2 OS=Homo sapiens OX=9606 GN=PAK2 PE=1 SV=3	High	101.7	112.7	105.7	88.3	93.2	97.9	106.7	93.1333	-	1.14567	0.0330136
Q7L8L6	FASTKD5	FAST kinase domain-containing protein 5, mitochondrial OS=Homo sapiens OX=9606 GN=FASTKD5 PE=1 SV=1	High	107.4	104.7	101.6	91.8	91.3	90.8	104.567	91.3	-	1.14531	0.00145583
Q969Z3	MARC2	Mitochondrial amidoxime reducing component 2 OS=Homo sapiens OX=9606 GN=MARC2 PE=1 SV=1	High	109.8	101.4	103.3	91.9	94.3	88.4	104.833	91.5333	-	1.1453	0.0122773
P41134	ID1	DNA-binding protein inhibitor ID-1 OS=Homo sapiens OX=9606 GN=ID1 PE=1 SV=3	High	113.3	113.9	90.6	89.5	96	92	105.933	92.5	-	1.14523	0.164224
Q8NDZ6	TMEM161B	Transmembrane protein 161B OS=Homo sapiens OX=9606 GN=TMEM161B PE=2 SV=1	High	106.5	109.2	107.2	97.9	90.6	93.5	107.633	94	-	1.14504	0.00387535
Q9H5Q4	TFB2M	Dimethyladenosine transferase 2, mitochondrial OS=Homo sapiens OX=9606 GN=TFB2M PE=1 SV=1	High	104.3	106	97.6	89.9	92.3	86.7	102.633	89.6333	-	1.14504	0.0128
Q9C0H2	TTYH3	Protein tweety homolog 3 OS=Homo sapiens OX=9606 GN=TTYH3 PE=1 SV=3	High	106.6	99.9	107.1	91.6	91.3	91	104.533	91.3	-	1.14494	0.00472565
P15927	RPA2	Replication protein A 32 kDa subunit OS=Homo sapiens OX=9606 GN=RPA2 PE=1 SV=1	High	101.2	110.5	116.4	92.5	96.4	97.7	109.367	95.5333	-	1.1448	0.0420431
Q8WVX9	FAR1	Fatty acyl-CoA reductase 1 OS=Homo sapiens OX=9606 GN=FAR1 PE=1 SV=1	High	107.2	100.4	104.8	91.6	91.5	89.8	104.133	90.9667	-	1.14474	0.00315948
Q13085	ACACA	Acetyl-CoA carboxylase 1 OS=Homo sapiens OX=9606 GN=ACACA PE=1 SV=2	High	100.5	113	106.1	90.6	94.2	94.4	106.533	93.0667	-	1.1447	0.0243328
Q9NQH7	XPNPEP3	Xaa-Pro aminopeptidase 3 OS=Homo sapiens OX=9606 GN=XPNPEP3 PE=1 SV=1	High	104.4	106.6	104.8	89.9	91.9	94.1	105.267	91.9667	-	1.14462	0.000664399
Q9HCN8	SDF2L1	Stromal cell-derived factor 2-like protein 1 OS=Homo sapiens OX=9606 GN=SDF2L1 PE=1 SV=2	High	107	105.2	105.2	92.6	94.4	90.3	105.8	92.4333	-	1.14461	0.00055055
P55039	DRG2	Developmentally-regulated GTP-binding protein 2 OS=Homo sapiens OX=9606 GN=DRG2 PE=1 SV=1	High	92.4	118	111.8	88.8	95.8	97	107.4	93.8667	-	1.14418	0.171052
Q9H0E9	BRD8	Bromodomain-containing protein 8 OS=Homo sapiens OX=9606 GN=BRD8 PE=1 SV=2	High	98.5	82.4	154.2	103.8	93.8	95.3	111.7	97.6333	-	1.14408	0.556903
Q8WUI4	HDAC7	Histone deacetylase 7 OS=Homo sapiens OX=9606 GN=HDAC7 PE=1 SV=2	High	93.3	111.4	116.4	96.4	93.1	91.2	107.033	93.5667	-	1.14393	0.133935
Q8TAF3	WDR48	WD repeat-containing protein 48 OS=Homo sapiens OX=9606 GN=WDR48 PE=1 SV=1	High	105.5	104.2	115.5	91.9	96.9	95.5	108.4	94.7667	-	1.14386	0.024347
P27658	COL8A1	Collagen alpha-1(VIII) chain OS=Homo sapiens OX=9606 GN=COL8A1 PE=1 SV=2	High	99.1	102.6	106.3	90.5	88.3	90.5	102.667	89.7667	-	1.14371	0.00425331
P21583	KITLG	Kit ligand OS=Homo sapiens OX=9606 GN=KITLG PE=1 SV=1	Medium	90.2	97.8	106.5	85.8	92.1	79.6	98.1667	85.8333	-	1.14369	0.106153
Q9UBI6	GNG12	Guanine nucleotide-binding protein G(I)/G(S)/G(O) subunit gamma-12 OS=Homo sapiens OX=9606 GN=GNG12 PE=1 SV=3	High	106.3	103.5	107.1	93.9	91.1	92.2	105.633	92.4	-	1.14322	0.000627838
Q86SF2	GALNT7	N-acetylgalactosaminyltransferase 7 OS=Homo sapiens OX=9606 GN=GALNT7 PE=1 SV=1	High	114	108	103.2	99.1	93.5	91.9	108.4	94.8333	-	1.14306	0.0235907
Q8WUK0	PTPMT1	Phosphatidylglycerophosphatase and protein-tyrosine phosphatase 1 OS=Homo sapiens OX=9606 GN=PTPMT1 PE=1 SV=1	High	110.9	101.2	101.5	93.2	91.8	89.4	104.533	91.4667	-	1.14286	0.0179212
Q9Y241	HIGD1A	HIG1 domain family member 1A, mitochondrial OS=Homo sapiens OX=9606 GN=HIGD1A PE=1 SV=1	High	113.6	108.5	106.7	99.3	94.9	93.5	109.6	95.9	-	1.14286	0.0071679
P18846	ATF1	Cyclic AMP-dependent transcription factor ATF-1 OS=Homo sapiens OX=9606 GN=ATF1 PE=1 SV=2	High	113.3	111.1	109.3	103.2	102.1	86.7	111.233	97.3333	-	1.14281	0.0632834
P22413	ENPP1	Ectonucleotide pyrophosphatase/phosphodiesterase family member 1 OS=Homo sapiens OX=9606 GN=ENPP1 PE=1 SV=2	High	112.4	113.8	94	100.6	89.2	90.4	106.733	93.4	-	1.14276	0.143179
O95297	MPZL1	Myelin protein zero-like protein 1 OS=Homo sapiens OX=9606 GN=MPZL1 PE=1 SV=1	High	113.4	101.7	105.3	96.5	87.7	96.2	106.8	93.4667	-	1.14265	0.0415561
Q9H9Y2	RPF1	Ribosome production factor 1 OS=Homo sapiens OX=9606 GN=RPF1 PE=1 SV=2	High	118.6	108.2	108.1	97.9	96.4	98.8	111.633	97.7	-	1.14261	0.0172263
P11279	LAMP1	Lysosome-associated membrane glycoprotein 1 OS=Homo sapiens OX=9606 GN=LAMP1 PE=1 SV=3	High	119	103.5	102.9	100.9	91.5	92.4	108.467	94.9333	-	1.14256	0.0893268
O00170	AIP	AH receptor-interacting protein OS=Homo sapiens OX=9606 GN=AIP PE=1 SV=2	High	98.3	110.7	109.5	92.2	91.9	94.7	106.167	92.9333	-	1.1424	0.0307937
Q9H9P8	L2HGDH	L-2-hydroxyglutarate dehydrogenase, mitochondrial OS=Homo sapiens OX=9606 GN=L2HGDH PE=1 SV=3	High	102.7	102.6	102.8	90.3	91.7	87.7	102.7	89.9	-	1.14238	0.000400889
Q9Y3P9	RABGAP1	Rab GTPase-activating protein 1 OS=Homo sapiens OX=9606 GN=RABGAP1 PE=1 SV=3	High	98.7	115.3	109.7	95.5	93.5	94.4	107.9	94.4667	-	1.1422	0.0521234
Q96AC1	FERMT2	Fermitin family homolog 2 OS=Homo sapiens OX=9606 GN=FERMT2 PE=1 SV=1	High	108.5	112.4	103	92.4	98.2	93	107.967	94.5333	-	1.1421	0.0150637
O95858	TSPAN15	Tetraspanin-15 OS=Homo sapiens OX=9606 GN=TSPAN15 PE=1 SV=1	High	123	109.1	112.7	98.5	97.7	105.7	114.933	100.633	-	1.1421	0.0428116
P49447	CYB561	Cytochrome b561 OS=Homo sapiens OX=9606 GN=CYB561 PE=1 SV=2	High	107.9	109.3	107.2	96.5	93.5	94.1	108.133	94.7	-	1.14185	0.000262775
O75947	ATP5PD	ATP synthase subunit d, mitochondrial OS=Homo sapiens OX=9606 GN=ATP5PD PE=1 SV=3	High	110.9	106.3	102.4	94.7	93.2	92	106.533	93.3	-	1.14184	0.00682046
P61077	UBE2D3	Ubiquitin-conjugating enzyme E2 D3 OS=Homo sapiens OX=9606 GN=UBE2D3 PE=1 SV=1	High	91.4	109.3	108.9	83.3	90.3	97.6	103.2	90.4	-	1.14159	0.150152
O14653	GOSR2	Golgi SNAP receptor complex member 2 OS=Homo sapiens OX=9606 GN=GOSR2 PE=1 SV=2	High	111.6	104.9	106.2	94.8	97.2	90.7	107.567	94.2333	-	1.14149	0.00883113
O14524	NEMP1	Nuclear envelope integral membrane protein 1 OS=Homo sapiens OX=9606 GN=NEMP1 PE=1 SV=2	High	109.8	107	102.9	94.1	94.3	91.7	106.567	93.3667	-	1.14138	0.00369656
O75054	IGSF3	Immunoglobulin superfamily member 3 OS=Homo sapiens OX=9606 GN=IGSF3 PE=2 SV=3	High	107.1	101.2	103.4	92.3	90.4	90.4	103.9	91.0333	-	1.14134	0.00217496
O95502	NPTXR	Neuronal pentraxin receptor OS=Homo sapiens OX=9606 GN=NPTXR PE=3 SV=2	High	113	109	104.4	90.9	105.9	89.2	108.8	95.3333	-	1.14126	0.0830795
P21953	BCKDHB	2-oxoisovalerate dehydrogenase subunit beta, mitochondrial OS=Homo sapiens OX=9606 GN=BCKDHB PE=1 SV=2	High	96.5	95	99.5	85.6	87	82.4	97	85	-	1.14118	0.00320368
Q9NZJ6	COQ3	Ubiquinone biosynthesis O-methyltransferase, mitochondrial OS=Homo sapiens OX=9606 GN=COQ3 PE=1 SV=3	High	99.1	107.7	101.2	94.7	88.5	86.7	102.667	89.9667	-	1.14116	0.0231311
Q06210	GFPT1	Glutamine--fructose-6-phosphate aminotransferase [isomerizing] 1 OS=Homo sapiens OX=9606 GN=GFPT1 PE=1 SV=3	High	108.2	114.4	109.9	99.2	94.6	97.6	110.833	97.1333	-	1.14104	0.0039171
Q9UIS9	MBD1	Methyl-CpG-binding domain protein 1 OS=Homo sapiens OX=9606 GN=MBD1 PE=1 SV=2	High	116.5	99.8	105.7	93.3	97.5	91.4	107.333	94.0667	-	1.14103	0.0635849
Q15147	PLCB4	1-phosphatidylinositol 4,5-bisphosphate phosphodiesterase beta-4 OS=Homo sapiens OX=9606 GN=PLCB4 PE=1 SV=3	High	114	113.1	106.4	96.1	98.4	97.8	111.167	97.4333	-	1.14095	0.00530866
Q13885	TUBB2A	Tubulin beta-2A chain OS=Homo sapiens OX=9606 GN=TUBB2A PE=1 SV=1	High	100.6	116.4	110.5	99.1	91.6	96.4	109.167	95.7	-	1.14072	0.0576949
O60725	ICMT	Protein-S-isoprenylcysteine O-methyltransferase OS=Homo sapiens OX=9606 GN=ICMT PE=1 SV=1	High	119.4	107	100.7	91.4	99.8	95.6	109.033	95.6	-	1.14052	0.0888978
P10398	ARAF	Serine/threonine-protein kinase A-Raf OS=Homo sapiens OX=9606 GN=ARAF PE=1 SV=2	Medium	104.3	108.9	101	92.6	81.5	101.4	104.733	91.8333	-	1.14047	0.105801
P40616	ARL1	ADP-ribosylation factor-like protein 1 OS=Homo sapiens OX=9606 GN=ARL1 PE=1 SV=1	High	107.7	111.7	105.1	91.6	96	97	108.167	94.8667	-	1.1402	0.00632841
Q16222	UAP1	UDP-N-acetylhexosamine pyrophosphorylase OS=Homo sapiens OX=9606 GN=UAP1 PE=1 SV=3	High	96.2	106.9	110	86.8	96.4	91.5	104.367	91.5667	-	1.13979	0.0631664
Q9Y4C2	TCAF1	TRPM8 channel-associated factor 1 OS=Homo sapiens OX=9606 GN=TCAF1 PE=1 SV=3	High	105.1	108.1	108.5	90.4	94.1	97.8	107.233	94.1	-	1.13957	0.00534919
Q92503	SEC14L1	SEC14-like protein 1 OS=Homo sapiens OX=9606 GN=SEC14L1 PE=1 SV=2	High	100	109	100.5	86.4	98.2	87	103.167	90.5333	-	1.13954	0.0588052
P82650	MRPS22	28S ribosomal protein S22, mitochondrial OS=Homo sapiens OX=9606 GN=MRPS22 PE=1 SV=1	High	103.8	104.3	99.8	91.6	89.8	88.8	102.633	90.0667	-	1.13953	0.00156932
P62805	H4C1	Histone H4 OS=Homo sapiens OX=9606 GN=H4C1 PE=1 SV=2	High	117.2	106.7	98.2	96.1	94.2	92.4	107.367	94.2333	-	1.13937	0.0788461
P10515	DLAT	Dihydrolipoyllysine-residue acetyltransferase component of pyruvate dehydrogenase complex, mitochondrial OS=Homo sapiens OX=9606 GN=DLAT PE=1 SV=3	High	107.3	106	104	93.4	93.9	91.2	105.767	92.8333	-	1.13932	0.000521212
Q99972	MYOC	Myocilin OS=Homo sapiens OX=9606 GN=MYOC PE=1 SV=2	Medium	97.8	89.8	131.4	95.4	96.5	88.1	106.333	93.3333	-	1.13929	0.374365
Q9Y6B6	SAR1B	GTP-binding protein SAR1b OS=Homo sapiens OX=9606 GN=SAR1B PE=1 SV=1	High	101.1	104.9	110.6	90.8	88.2	98.9	105.533	92.6333	-	1.13926	0.0383883
Q99489	DDO	D-aspartate oxidase OS=Homo sapiens OX=9606 GN=DDO PE=2 SV=1	Medium	99.8	106.3	108.2	95	92.3	88.6	104.767	91.9667	-	1.13918	0.0152696
Q96EX1	SMIM12	Small integral membrane protein 12 OS=Homo sapiens OX=9606 GN=SMIM12 PE=1 SV=3	High	116.6	107.5	103.7	98	93.7	96.1	109.267	95.9333	-	1.13899	0.0295673
Q9H4I9	SMDT1	Essential MCU regulator, mitochondrial OS=Homo sapiens OX=9606 GN=SMDT1 PE=1 SV=1	High	119.1	103.8	101.3	97.5	97.2	90	108.067	94.9	-	1.13874	0.0962802
P08651	NFIC	Nuclear factor 1 C-type OS=Homo sapiens OX=9606 GN=NFIC PE=1 SV=2	High	112.1	112.8	106.6	97.5	99.4	94.3	110.5	97.0667	-	1.13839	0.00547776
Q7Z3C6	ATG9A	Autophagy-related protein 9A OS=Homo sapiens OX=9606 GN=ATG9A PE=1 SV=3	High	99.8	103.4	102.8	88.8	93	87	102	89.6	-	1.13839	0.00409967
Q9H1B7	IRF2BPL	Probable E3 ubiquitin-protein ligase IRF2BPL OS=Homo sapiens OX=9606 GN=IRF2BPL PE=1 SV=1	High	101	98.6	109.2	94	84.6	92.7	102.933	90.4333	-	1.13822	0.0453856
Q6ZRP7	QSOX2	Sulfhydryl oxidase 2 OS=Homo sapiens OX=9606 GN=QSOX2 PE=1 SV=3	High	107	106.5	103.4	95.2	93.7	89.7	105.633	92.8667	-	1.13747	0.00303682
Q12983	BNIP3	BCL2/adenovirus E1B 19 kDa protein-interacting protein 3 OS=Homo sapiens OX=9606 GN=BNIP3 PE=1 SV=3	Medium	108.3	106.1	103.4	95.3	91.4	92.7	105.933	93.1333	-	1.13744	0.00216585
P27707	DCK	Deoxycytidine kinase OS=Homo sapiens OX=9606 GN=DCK PE=1 SV=1	High	92.4	106.3	105.9	94	87.1	86.7	101.533	89.2667	-	1.13742	0.0756852
Q9Y266	NUDC	Nuclear migration protein nudC OS=Homo sapiens OX=9606 GN=NUDC PE=1 SV=1	High	97.4	113.4	108.7	88.7	92.4	99.8	106.5	93.6333	-	1.13742	0.0892791
Q96A35	MRPL24	39S ribosomal protein L24, mitochondrial OS=Homo sapiens OX=9606 GN=MRPL24 PE=1 SV=1	High	104.6	102	99.2	91.8	87.7	89.4	101.933	89.6333	-	1.13723	0.00329776
P01130	LDLR	Low-density lipoprotein receptor OS=Homo sapiens OX=9606 GN=LDLR PE=1 SV=1	High	106.9	103.8	105.1	91.8	94.2	91.7	105.267	92.5667	-	1.1372	0.000472948
Q96ST8	CEP89	Centrosomal protein of 89 kDa OS=Homo sapiens OX=9606 GN=CEP89 PE=1 SV=3	High	100.3	117.6	92.4	88.5	92.4	92	103.433	90.9667	-	1.13705	0.173762
P00749	PLAU	Urokinase-type plasminogen activator OS=Homo sapiens OX=9606 GN=PLAU PE=1 SV=2	High	102	95.1	98.4	90.8	86	83.1	98.5	86.6333	-	1.13698	0.0167741
Q86X76	NIT1	Deaminated glutathione amidase OS=Homo sapiens OX=9606 GN=NIT1 PE=1 SV=2	High	97.3	102.9	107.7	87.6	86.9	96.4	102.633	90.3	-	1.13658	0.0451391
O43657	TSPAN6	Tetraspanin-6 OS=Homo sapiens OX=9606 GN=TSPAN6 PE=1 SV=1	High	111.5	103.3	104.8	94.8	95.2	91.2	106.533	93.7333	-	1.13656	0.0105503
Q96S66	CLCC1	Chloride channel CLIC-like protein 1 OS=Homo sapiens OX=9606 GN=CLCC1 PE=1 SV=1	High	108.2	103.9	100.1	93.5	91.3	89.9	104.067	91.5667	-	1.13651	0.00818483
Q9Y4C5	CHST2	Carbohydrate sulfotransferase 2 OS=Homo sapiens OX=9606 GN=CHST2 PE=1 SV=2	High	107.9	104.9	104.2	94.6	94.1	90.3	105.667	93	-	1.1362	0.00201562
Q8NC60	NOA1	Nitric oxide-associated protein 1 OS=Homo sapiens OX=9606 GN=NOA1 PE=1 SV=2	High	102.7	103.1	103.8	88.9	93.7	89.9	103.2	90.8333	-	1.13615	0.00117162
Q9UDY8	MALT1	Mucosa-associated lymphoid tissue lymphoma translocation protein 1 OS=Homo sapiens OX=9606 GN=MALT1 PE=1 SV=1	High	100	110.7	106.5	88.5	97.1	93.6	105.733	93.0667	-	1.1361	0.0337157
O95159	ZFPL1	Zinc finger protein-like 1 OS=Homo sapiens OX=9606 GN=ZFPL1 PE=1 SV=2	High	107.4	105.7	104.2	94.5	93.2	91.6	105.767	93.1	-	1.13605	0.000530777
Q96I36	COX14	Cytochrome c oxidase assembly protein COX14 OS=Homo sapiens OX=9606 GN=COX14 PE=1 SV=1	Medium	112.8	96.2	107.6	97.7	87.7	93.3	105.533	92.9	-	1.13599	0.090683
Q6P1N9	TATDN1	Putative deoxyribonuclease TATDN1 OS=Homo sapiens OX=9606 GN=TATDN1 PE=1 SV=2	High	104.1	103.4	106.8	92.6	90.7	93.4	104.767	92.2333	-	1.13589	0.000666374
P17302	GJA1	Gap junction alpha-1 protein OS=Homo sapiens OX=9606 GN=GJA1 PE=1 SV=2	High	88.3	86.9	79.8	80.3	72.6	71.6	85	74.8333	-	1.13586	0.0556931
Q07817	BCL2L1	Bcl-2-like protein 1 OS=Homo sapiens OX=9606 GN=BCL2L1 PE=1 SV=1	High	110.8	108.3	103.9	94.8	91.2	98.4	107.667	94.8	-	1.13572	0.0113107
O75317	USP12	Ubiquitin carboxyl-terminal hydrolase 12 OS=Homo sapiens OX=9606 GN=USP12 PE=1 SV=2	High	101.1	107.2	108.4	92.7	94.1	92.1	105.567	92.9667	-	1.13553	0.00571938
Q9HCU5	PREB	Prolactin regulatory element-binding protein OS=Homo sapiens OX=9606 GN=PREB PE=1 SV=2	High	110.5	107.6	103.7	94.8	95.1	93.5	107.267	94.4667	-	1.1355	0.00323613
Q9UJS0	SLC25A13	Calcium-binding mitochondrial carrier protein Aralar2 OS=Homo sapiens OX=9606 GN=SLC25A13 PE=1 SV=2	High	111	105.4	101.7	94.3	93.4	92.5	106.033	93.4	-	1.13526	0.0101121
Q96L58	B3GALT6	Beta-1,3-galactosyltransferase 6 OS=Homo sapiens OX=9606 GN=B3GALT6 PE=1 SV=2	High	109.3	110.7	106.6	95.1	96.1	96.5	108.867	95.9	-	1.13521	0.000523662
P51159	RAB27A	Ras-related protein Rab-27A OS=Homo sapiens OX=9606 GN=RAB27A PE=1 SV=3	High	108.3	109.3	101.6	95.9	93.3	92	106.4	93.7333	-	1.13514	0.00907398
Q02750	MAP2K1	Dual specificity mitogen-activated protein kinase kinase 1 OS=Homo sapiens OX=9606 GN=MAP2K1 PE=1 SV=2	High	105.2	111.9	103.1	88.4	93.8	99.9	106.733	94.0333	-	1.13506	0.0404516
Q9HC36	MRM3	rRNA methyltransferase 3, mitochondrial OS=Homo sapiens OX=9606 GN=MRM3 PE=1 SV=2	High	104.2	103.4	101.6	92	90.2	90.3	103.067	90.8333	-	1.13468	0.000223454
O95292	VAPB	Vesicle-associated membrane protein-associated protein B/C OS=Homo sapiens OX=9606 GN=VAPB PE=1 SV=3	High	110	106.8	102.6	95.7	94	91.8	106.467	93.8333	-	1.13464	0.00644372
Q7Z434	MAVS	Mitochondrial antiviral-signaling protein OS=Homo sapiens OX=9606 GN=MAVS PE=1 SV=2	High	110.5	104.3	108.9	94.3	94.3	96.7	107.9	95.1	-	1.1346	0.00319436
P40121	CAPG	Macrophage-capping protein OS=Homo sapiens OX=9606 GN=CAPG PE=1 SV=2	High	90.7	103.8	103.3	81.6	86.6	94.3	99.2667	87.5	-	1.13448	0.106058
Q15326	ZMYND11	Zinc finger MYND domain-containing protein 11 OS=Homo sapiens OX=9606 GN=ZMYND11 PE=1 SV=2	High	112.7	109.9	102.7	97.7	97.3	91.8	108.433	95.6	-	1.13424	0.0221477
Q9NZM1	MYOF	Myoferlin OS=Homo sapiens OX=9606 GN=MYOF PE=1 SV=1	High	112.7	107.4	105.4	97	95.7	94.3	108.5	95.6667	-	1.13415	0.00516432
Q4G0N4	NADK2	NAD kinase 2, mitochondrial OS=Homo sapiens OX=9606 GN=NADK2 PE=1 SV=2	High	101.4	101.4	100.9	91.2	90.4	86.2	101.233	89.2667	-	1.13406	0.00155104
Q96PZ2	FAM111A	Protein FAM111A OS=Homo sapiens OX=9606 GN=FAM111A PE=1 SV=2	High	110.5	109.1	108.9	102.5	96.2	91	109.5	96.5667	-	1.13393	0.0183634
Q53HL2	CDCA8	Borealin OS=Homo sapiens OX=9606 GN=CDCA8 PE=1 SV=2	High	104.7	106	114	95.5	95	95.9	108.233	95.4667	-	1.13373	0.011938
O43610	SPRY3	Protein sprouty homolog 3 OS=Homo sapiens OX=9606 GN=SPRY3 PE=2 SV=2	High	103.6	99.5	120.9	91.9	98.6	95.3	108	95.2667	-	1.13366	0.136019
Q9Y6M9	NDUFB9	NADH dehydrogenase [ubiquinone] 1 beta subcomplex subunit 9 OS=Homo sapiens OX=9606 GN=NDUFB9 PE=1 SV=3	High	104.4	101.9	102.9	92.7	92.3	87.8	103.067	90.9333	-	1.13343	0.00217999
Q86Y56	DNAAF5	Dynein assembly factor 5, axonemal OS=Homo sapiens OX=9606 GN=DNAAF5 PE=1 SV=4	High	101.4	113.9	110.1	91.8	100.5	94.8	108.467	95.7	-	1.1334	0.0468343
Q5JS37	NHLRC3	NHL repeat-containing protein 3 OS=Homo sapiens OX=9606 GN=NHLRC3 PE=2 SV=1	High	104.3	104.9	106.9	92.8	95.5	90.6	105.367	92.9667	-	1.13338	0.00156681
Q9UH99	SUN2	SUN domain-containing protein 2 OS=Homo sapiens OX=9606 GN=SUN2 PE=1 SV=3	High	111.8	106.1	104.2	95.9	95.2	93.1	107.367	94.7333	-	1.13336	0.00655521
O00391	QSOX1	Sulfhydryl oxidase 1 OS=Homo sapiens OX=9606 GN=QSOX1 PE=1 SV=3	High	103.6	104.8	105.4	92.5	98.3	86.1	104.6	92.3	-	1.13326	0.0259982
Q9UGV2	NDRG3	Protein NDRG3 OS=Homo sapiens OX=9606 GN=NDRG3 PE=1 SV=2	High	103.9	105.8	112.5	94.5	92.4	97.5	107.4	94.8	-	1.13291	0.0136787
Q5XKP0	MICOS13	MICOS complex subunit MIC13 OS=Homo sapiens OX=9606 GN=MICOS13 PE=1 SV=1	High	115.2	108.3	99.6	98.3	92.8	94.1	107.7	95.0667	-	1.13289	0.0583612
Q9NRN7	AASDHPPT	L-aminoadipate-semialdehyde dehydrogenase-phosphopantetheinyl transferase OS=Homo sapiens OX=9606 GN=AASDHPPT PE=1 SV=2	High	98.8	109.1	106.2	92.7	91.5	93.1	104.7	92.4333	-	1.13271	0.0167903
O60266	ADCY3	Adenylate cyclase type 3 OS=Homo sapiens OX=9606 GN=ADCY3 PE=1 SV=3	High	109.8	105.1	105.2	95	93.8	93.8	106.7	94.2	-	1.1327	0.0014523
O95249	GOSR1	Golgi SNAP receptor complex member 1 OS=Homo sapiens OX=9606 GN=GOSR1 PE=1 SV=1	High	109.1	109.1	106.2	95	96.6	94.8	108.133	95.4667	-	1.13268	0.000350828
Q8WY22	BRI3BP	BRI3-binding protein OS=Homo sapiens OX=9606 GN=BRI3BP PE=1 SV=1	High	111	106.6	111.1	96.9	95.4	97.9	109.567	96.7333	-	1.13267	0.00147997
Q8TC12	RDH11	Retinol dehydrogenase 11 OS=Homo sapiens OX=9606 GN=RDH11 PE=1 SV=2	High	110.3	100.8	100.2	92.6	92.2	90.1	103.767	91.6333	-	1.13241	0.0225748
O75390	CS	Citrate synthase, mitochondrial OS=Homo sapiens OX=9606 GN=CS PE=1 SV=2	High	107.9	105	102.2	94.2	92	92.1	105.033	92.7667	-	1.13223	0.00239865
O95716	RAB3D	Ras-related protein Rab-3D OS=Homo sapiens OX=9606 GN=RAB3D PE=1 SV=1	High	114.3	110.5	108.4	99.1	98.9	96.3	111.067	98.1	-	1.13218	0.00264523
O60763	USO1	General vesicular transport factor p115 OS=Homo sapiens OX=9606 GN=USO1 PE=1 SV=2	High	94	102.7	103.4	88.8	87.6	88.7	100.033	88.3667	-	1.13203	0.018651
Q8N2U0	TMEM256	Transmembrane protein 256 OS=Homo sapiens OX=9606 GN=TMEM256 PE=3 SV=1	High	107.3	102.1	114.4	94.3	100.9	90.9	107.933	95.3667	-	1.13177	0.052918
Q8NFQ8	TOR1AIP2	Torsin-1A-interacting protein 2 OS=Homo sapiens OX=9606 GN=TOR1AIP2 PE=1 SV=1	High	108.6	107.3	106.4	97.7	95.4	91.7	107.433	94.9333	-	1.13167	0.00255648
Q14197	MRPL58	Peptidyl-tRNA hydrolase ICT1, mitochondrial OS=Homo sapiens OX=9606 GN=MRPL58 PE=1 SV=1	High	105.3	99.5	99.5	89.6	84.4	94.9	101.433	89.6333	-	1.13165	0.0304394
O15355	PPM1G	Protein phosphatase 1G OS=Homo sapiens OX=9606 GN=PPM1G PE=1 SV=1	High	90.9	117.1	121	93.1	92.4	105.3	109.667	96.9333	-	1.13136	0.285484
Q99757	TXN2	Thioredoxin, mitochondrial OS=Homo sapiens OX=9606 GN=TXN2 PE=1 SV=2	High	109.1	106.7	108.1	98.1	95.4	92.8	107.967	95.4333	-	1.13133	0.00172874
Q8IUW5	RELL1	RELT-like protein 1 OS=Homo sapiens OX=9606 GN=RELL1 PE=1 SV=1	High	114	97.3	103.2	92.4	95.5	90.1	104.833	92.6667	-	1.13129	0.0768268
Q9UNK0	STX8	Syntaxin-8 OS=Homo sapiens OX=9606 GN=STX8 PE=1 SV=2	High	101.4	98.8	108.5	89.6	90.8	92.5	102.9	90.9667	-	1.13118	0.0167694
O15397	IPO8	Importin-8 OS=Homo sapiens OX=9606 GN=IPO8 PE=1 SV=2	High	99.8	114.5	102.2	87.3	94.7	97.8	105.5	93.2667	-	1.13117	0.090853
P28340	POLD1	DNA polymerase delta catalytic subunit OS=Homo sapiens OX=9606 GN=POLD1 PE=1 SV=2	High	105.1	111.4	107.2	97.5	96.8	91.9	107.9	95.4	-	1.13103	0.00809983
P24468	NR2F2	COUP transcription factor 2 OS=Homo sapiens OX=9606 GN=NR2F2 PE=1 SV=1	High	94.8	91.9	90.4	82.7	82.8	79.5	92.3667	81.6667	-	1.13102	0.00315696
P22234	PAICS	Multifunctional protein ADE2 OS=Homo sapiens OX=9606 GN=PAICS PE=1 SV=3	High	98.1	115.1	106.3	87.5	93.5	101.5	106.5	94.1667	-	1.13097	0.124794
O94876	TMCC1	Transmembrane and coiled-coil domains protein 1 OS=Homo sapiens OX=9606 GN=TMCC1 PE=1 SV=3	High	103	115.7	102.2	93.9	96.7	93.2	106.967	94.6	-	1.13073	0.0515242
Q8IYM9	TRIM22	E3 ubiquitin-protein ligase TRIM22 OS=Homo sapiens OX=9606 GN=TRIM22 PE=1 SV=1	High	103.8	109.6	101.7	86.6	95.5	96.6	105.033	92.9	-	1.13061	0.0372371
Q86UY8	NT5DC3	5'-nucleotidase domain-containing protein 3 OS=Homo sapiens OX=9606 GN=NT5DC3 PE=1 SV=1	High	95.7	99.9	104.3	85.2	91.7	88.5	99.9667	88.4667	-	1.12999	0.0209235
Q8TCJ2	STT3B	Dolichyl-diphosphooligosaccharide--protein glycosyltransferase subunit STT3B OS=Homo sapiens OX=9606 GN=STT3B PE=1 SV=1	High	111.2	104.7	102.4	95.1	94.7	91.9	106.1	93.9	-	1.12993	0.0123976
P16435	POR	NADPH--cytochrome P450 reductase OS=Homo sapiens OX=9606 GN=POR PE=1 SV=2	High	109.9	104.9	104.1	96.1	93.4	93	106.3	94.1667	-	1.12885	0.00415018
Q07960	ARHGAP1	Rho GTPase-activating protein 1 OS=Homo sapiens OX=9606 GN=ARHGAP1 PE=1 SV=1	High	96.1	105.8	109.6	90.8	90.7	94.5	103.833	92	-	1.12862	0.0482546
O75439	PMPCB	Mitochondrial-processing peptidase subunit beta OS=Homo sapiens OX=9606 GN=PMPCB PE=1 SV=2	High	106.6	104.3	105.1	92.9	92.7	94.4	105.333	93.3333	-	1.12857	0.000154069
Q9NX76	CMTM6	CKLF-like MARVEL transmembrane domain-containing protein 6 OS=Homo sapiens OX=9606 GN=CMTM6 PE=1 SV=1	High	113.9	93.3	113.2	93.2	102.9	87.8	106.8	94.6333	-	1.12857	0.206111
P01023	A2M	Alpha-2-macroglobulin OS=Homo sapiens OX=9606 GN=A2M PE=1 SV=3	High	109.3	110.9	108.5	99.1	97.3	94.9	109.567	97.1	-	1.12839	0.000894397
Q13057	COASY	Bifunctional coenzyme A synthase OS=Homo sapiens OX=9606 GN=COASY PE=1 SV=4	High	105	111.2	107.3	93.4	97.5	95.8	107.833	95.5667	-	1.12836	0.00478795
P39748	FEN1	Flap endonuclease 1 OS=Homo sapiens OX=9606 GN=FEN1 PE=1 SV=1	High	98.1	105.9	111	90.5	91.2	97.5	105	93.0667	-	1.12822	0.0521232
Q96A54	ADIPOR1	Adiponectin receptor protein 1 OS=Homo sapiens OX=9606 GN=ADIPOR1 PE=1 SV=1	High	110.6	99.7	95.5	87.3	96.8	87	101.933	90.3667	-	1.128	0.104725
P11182	DBT	Lipoamide acyltransferase component of branched-chain alpha-keto acid dehydrogenase complex, mitochondrial OS=Homo sapiens OX=9606 GN=DBT PE=1 SV=3	High	105.2	103.6	100	92.6	91	90.2	102.933	91.2667	-	1.12783	0.00231854
Q14766	LTBP1	Latent-transforming growth factor beta-binding protein 1 OS=Homo sapiens OX=9606 GN=LTBP1 PE=1 SV=4	High	91.1	90.6	92.7	83.3	84	76	91.4667	81.1	-	1.12783	0.0170474
Q16880	UGT8	2-hydroxyacylsphingosine 1-beta-galactosyltransferase OS=Homo sapiens OX=9606 GN=UGT8 PE=2 SV=2	High	110.5	108.6	101.2	89.6	88.4	106	106.767	94.6667	-	1.12782	0.12926
Q92896	GLG1	Golgi apparatus protein 1 OS=Homo sapiens OX=9606 GN=GLG1 PE=1 SV=2	High	108.5	102.2	100.1	92.6	93.1	89.9	103.6	91.8667	-	1.12772	0.0123924
Q460N5	PARP14	Protein mono-ADP-ribosyltransferase PARP14 OS=Homo sapiens OX=9606 GN=PARP14 PE=1 SV=3	High	102.5	106.7	107.2	94.4	96.7	89.5	105.467	93.5333	-	1.12758	0.0100283
O75879	GATB	Glutamyl-tRNA(Gln) amidotransferase subunit B, mitochondrial OS=Homo sapiens OX=9606 GN=GATB PE=1 SV=1	High	107.1	105.3	100.1	93.3	93.6	90.3	104.167	92.4	-	1.12734	0.00743374
P62714	PPP2CB	Serine/threonine-protein phosphatase 2A catalytic subunit beta isoform OS=Homo sapiens OX=9606 GN=PPP2CB PE=1 SV=1	High	101.4	107	108.1	92.4	92.4	96	105.5	93.6	-	1.12714	0.00767589
P61204	ARF3	ADP-ribosylation factor 3 OS=Homo sapiens OX=9606 GN=ARF3 PE=1 SV=2	High	100	105.9	103.3	87.5	90.3	96.7	103.067	91.5	-	1.12641	0.0227746
Q96AG4	LRRC59	Leucine-rich repeat-containing protein 59 OS=Homo sapiens OX=9606 GN=LRRC59 PE=1 SV=1	High	113.3	106.3	104.8	96.7	97.1	94.2	108.133	96	-	1.12639	0.011903
Q9BVC6	TMEM109	Transmembrane protein 109 OS=Homo sapiens OX=9606 GN=TMEM109 PE=1 SV=1	High	109.7	103.6	102.4	94.4	92.8	93.1	105.233	93.4333	-	1.12629	0.00697232
Q96Q45	TMEM237	Transmembrane protein 237 OS=Homo sapiens OX=9606 GN=TMEM237 PE=1 SV=2	High	108.3	101.8	105.9	92.7	96	91.9	105.333	93.5333	-	1.12616	0.00657527
P42224	STAT1	Signal transducer and activator of transcription 1-alpha/beta OS=Homo sapiens OX=9606 GN=STAT1 PE=1 SV=2	High	100.6	113.1	103.2	89.5	93.9	98	105.633	93.8	-	1.12615	0.0592959
Q9Y3D5	MRPS18C	28S ribosomal protein S18c, mitochondrial OS=Homo sapiens OX=9606 GN=MRPS18C PE=1 SV=1	High	109.7	97.1	96.8	91.2	89.6	88.8	101.2	89.8667	-	1.12611	0.0581781
Q9NY35	CLDND1	Claudin domain-containing protein 1 OS=Homo sapiens OX=9606 GN=CLDND1 PE=1 SV=1	High	111.5	100.3	101.7	98.1	93.9	86.4	104.5	92.8	-	1.12608	0.0758126
P33121	ACSL1	Long-chain-fatty-acid--CoA ligase 1 OS=Homo sapiens OX=9606 GN=ACSL1 PE=1 SV=1	High	104	106.2	104.4	92.2	92.4	94.8	104.867	93.1333	-	1.12598	0.000400063
O60762	DPM1	Dolichol-phosphate mannosyltransferase subunit 1 OS=Homo sapiens OX=9606 GN=DPM1 PE=1 SV=1	High	113.4	108.3	101.3	99.3	94.8	92.8	107.667	95.6333	-	1.12583	0.039599
Q9NX00	TMEM160	Transmembrane protein 160 OS=Homo sapiens OX=9606 GN=TMEM160 PE=1 SV=1	High	106.6	108.1	101.3	94.6	92.6	93.5	105.333	93.5667	-	1.12576	0.00535311
Q03936	ZNF92	Zinc finger protein 92 OS=Homo sapiens OX=9606 GN=ZNF92 PE=2 SV=2	High	108.1	106.8	102.2	94.3	95.7	91.7	105.7	93.9	-	1.12567	0.00527329
Q15418	RPS6KA1	Ribosomal protein S6 kinase alpha-1 OS=Homo sapiens OX=9606 GN=RPS6KA1 PE=1 SV=2	High	103.4	114.6	108.8	97.3	92.9	100.2	108.933	96.8	-	1.12534	0.0349526
P20020	ATP2B1	Plasma membrane calcium-transporting ATPase 1 OS=Homo sapiens OX=9606 GN=ATP2B1 PE=1 SV=4	High	108.1	102.9	103.3	94.7	92.8	91.8	104.767	93.1	-	1.12531	0.00339459
P52815	MRPL12	39S ribosomal protein L12, mitochondrial OS=Homo sapiens OX=9606 GN=MRPL12 PE=1 SV=2	High	109.8	104.3	103.1	95.4	94	92.6	105.733	94	-	1.12482	0.0061021
Q9BUE6	ISCA1	Iron-sulfur cluster assembly 1 homolog, mitochondrial OS=Homo sapiens OX=9606 GN=ISCA1 PE=1 SV=1	High	105.8	104.5	103.3	93.4	92.7	92.7	104.533	92.9333	-	1.12482	0.000106711
O75127	PTCD1	Pentatricopeptide repeat-containing protein 1, mitochondrial OS=Homo sapiens OX=9606 GN=PTCD1 PE=1 SV=2	High	102.6	98.6	101.6	87.1	92.2	89.9	100.933	89.7333	-	1.12481	0.00416101
P20337	RAB3B	Ras-related protein Rab-3B OS=Homo sapiens OX=9606 GN=RAB3B PE=1 SV=2	High	112.9	110.9	107	98.9	97.6	97.6	110.267	98.0333	-	1.12479	0.00237653
O43677	NDUFC1	NADH dehydrogenase [ubiquinone] 1 subunit C1, mitochondrial OS=Homo sapiens OX=9606 GN=NDUFC1 PE=1 SV=1	High	103	95.8	100.6	94.5	86.1	85.6	99.8	88.7333	-	1.12472	0.0365217
P00374	DHFR	Dihydrofolate reductase OS=Homo sapiens OX=9606 GN=DHFR PE=1 SV=2	High	90.5	108.9	119.4	88.5	101.1	93.9	106.267	94.5	-	1.12451	0.270096
Q9BYC9	MRPL20	39S ribosomal protein L20, mitochondrial OS=Homo sapiens OX=9606 GN=MRPL20 PE=1 SV=1	High	105	100	96.8	89.5	93.4	85.5	100.6	89.4667	-	1.12444	0.0279647
P31040	SDHA	Succinate dehydrogenase [ubiquinone] flavoprotein subunit, mitochondrial OS=Homo sapiens OX=9606 GN=SDHA PE=1 SV=2	High	108.3	100.5	100.3	93.8	91.1	90	103.033	91.6333	-	1.12441	0.0164273
Q8N8R5	C2orf69	UPF0565 protein C2orf69 OS=Homo sapiens OX=9606 GN=C2orf69 PE=1 SV=1	High	95.8	102.1	109.5	87.9	97.2	88.3	102.467	91.1333	-	1.12436	0.0855649
P12074	COX6A1	Cytochrome c oxidase subunit 6A1, mitochondrial OS=Homo sapiens OX=9606 GN=COX6A1 PE=1 SV=4	High	100.5	103.9	96.8	91.4	83.6	92.9	100.4	89.3	-	1.1243	0.0349189
Q14651	PLS1	Plastin-1 OS=Homo sapiens OX=9606 GN=PLS1 PE=1 SV=2	High	90.3	102	98.3	80.4	82.3	95.8	96.8667	86.1667	-	1.12418	0.14661
Q53EP0	FNDC3B	Fibronectin type III domain-containing protein 3B OS=Homo sapiens OX=9606 GN=FNDC3B PE=1 SV=2	High	108.8	105.2	102	94.2	95.7	91.2	105.333	93.7	-	1.12416	0.00797173
P59826	BPIFB3	BPI fold-containing family B member 3 OS=Homo sapiens OX=9606 GN=BPIFB3 PE=2 SV=2	Medium	112.3	109.8	101.3	100.6	100.8	86.3	107.8	95.9	-	1.12409	0.111317
Q9UHA3	RSL24D1	Probable ribosome biogenesis protein RLP24 OS=Homo sapiens OX=9606 GN=RSL24D1 PE=1 SV=1	High	111.1	105.1	108.3	97.4	99.2	92.1	108.167	96.2333	-	1.124	0.012212
P82675	MRPS5	28S ribosomal protein S5, mitochondrial OS=Homo sapiens OX=9606 GN=MRPS5 PE=1 SV=2	High	109	99.1	99.2	90.1	94.3	89	102.433	91.1333	-	1.12399	0.0366382
Q8TBR7	TLCD3A	TLC domain-containing protein 3A OS=Homo sapiens OX=9606 GN=TLCD3A PE=1 SV=2	High	112	101.5	107	96.2	99.4	89.6	106.833	95.0667	-	1.12377	0.0482553
P54289	CACNA2D1	Voltage-dependent calcium channel subunit alpha-2/delta-1 OS=Homo sapiens OX=9606 GN=CACNA2D1 PE=1 SV=3	High	105.5	103.1	107.1	95.9	92.5	92.6	105.233	93.6667	-	1.12349	0.00199823
P22830	FECH	Ferrochelatase, mitochondrial OS=Homo sapiens OX=9606 GN=FECH PE=1 SV=2	High	105.7	102	101.7	93.2	91.1	91.1	103.133	91.8	-	1.12346	0.00150139
Q9NWT8	AURKAIP1	Aurora kinase A-interacting protein OS=Homo sapiens OX=9606 GN=AURKAIP1 PE=1 SV=1	High	108.1	100.6	97.2	86.8	94.8	90.7	101.967	90.7667	-	1.12339	0.0475171
Q16891	IMMT	MICOS complex subunit MIC60 OS=Homo sapiens OX=9606 GN=IMMT PE=1 SV=1	High	111.1	105	102.6	96.6	94	93.1	106.233	94.5667	-	1.12337	0.0130595
Q969E2	SCAMP4	Secretory carrier-associated membrane protein 4 OS=Homo sapiens OX=9606 GN=SCAMP4 PE=1 SV=1	High	112.7	104.9	104.9	96.6	96.6	93.9	107.5	95.7	-	1.1233	0.0127585
P13489	RNH1	Ribonuclease inhibitor OS=Homo sapiens OX=9606 GN=RNH1 PE=1 SV=2	High	98.3	110.7	108.4	87.3	96	99.3	105.8	94.2	-	1.12314	0.0906547
Q96PY5	FMNL2	Formin-like protein 2 OS=Homo sapiens OX=9606 GN=FMNL2 PE=1 SV=3	High	106.4	101.4	102.7	92.2	93.6	90.7	103.5	92.1667	-	1.12297	0.00272338
P68402	PAFAH1B2	Platelet-activating factor acetylhydrolase IB subunit beta OS=Homo sapiens OX=9606 GN=PAFAH1B2 PE=1 SV=1	High	96.4	114.4	113.6	91.7	99.6	97.6	108.133	96.3	-	1.12288	0.135017
O95900	TRUB2	Mitochondrial mRNA pseudouridine synthase TRUB2 OS=Homo sapiens OX=9606 GN=TRUB2 PE=1 SV=1	High	97.5	100.3	102.4	89.6	93.8	84	100.067	89.1333	-	1.12266	0.0261736
Q86UY6	NAA40	N-alpha-acetyltransferase 40 OS=Homo sapiens OX=9606 GN=NAA40 PE=1 SV=1	High	104.2	111.3	106.1	93.9	94.6	98	107.2	95.5	-	1.12251	0.00907321
Q8NDZ4	DIPK2A	Divergent protein kinase domain 2A OS=Homo sapiens OX=9606 GN=DIPK2A PE=1 SV=1	High	105.5	105	104.7	93.1	96.9	90.8	105.067	93.6	-	1.12251	0.00307457
Q9H3Z4	DNAJC5	DnaJ homolog subfamily C member 5 OS=Homo sapiens OX=9606 GN=DNAJC5 PE=1 SV=1	High	111.2	101.4	101.8	94.4	93.6	92.1	104.8	93.3667	-	1.12246	0.0250318
Q16775	HAGH	Hydroxyacylglutathione hydrolase, mitochondrial OS=Homo sapiens OX=9606 GN=HAGH PE=1 SV=2	High	102.9	106.3	105.4	93.8	95	91.5	104.867	93.4333	-	1.12237	0.00138161
Q86SE5	RALYL	RNA-binding Raly-like protein OS=Homo sapiens OX=9606 GN=RALYL PE=1 SV=2	High	109.9	105.3	97.7	93.7	93.3	91.8	104.3	92.9333	-	1.12231	0.0343806
Q92542	NCSTN	Nicastrin OS=Homo sapiens OX=9606 GN=NCSTN PE=1 SV=2	High	110.6	104.2	103.1	95.2	95.1	93	105.967	94.4333	-	1.12213	0.00920246
Q9BYI3	FAM126A	Hyccin OS=Homo sapiens OX=9606 GN=FAM126A PE=1 SV=2	High	105.1	105.3	106.6	92.3	100.7	89.5	105.667	94.1667	-	1.12212	0.027671
O75716	STK16	Serine/threonine-protein kinase 16 OS=Homo sapiens OX=9606 GN=STK16 PE=1 SV=4	High	109	107.1	95.5	91.2	96.3	90.2	103.867	92.5667	-	1.12207	0.070865
Q9UN66	PCDHB8	Protocadherin beta-8 OS=Homo sapiens OX=9606 GN=PCDHB8 PE=2 SV=3	High	97.1	99.4	96.1	88.2	86.7	85.9	97.5333	86.9333	-	1.12193	0.000869405
Q96IX5	ATP5MD	ATP synthase membrane subunit DAPIT, mitochondrial OS=Homo sapiens OX=9606 GN=ATP5MD PE=1 SV=1	High	109.2	103.7	100	93.8	90.9	94.3	104.3	93	-	1.12151	0.0171003
Q7Z5J4	RAI1	Retinoic acid-induced protein 1 OS=Homo sapiens OX=9606 GN=RAI1 PE=1 SV=2	High	106	98.2	99.1	90.4	93.1	87	101.1	90.1667	-	1.12126	0.0226035
Q9H3N1	TMX1	Thioredoxin-related transmembrane protein 1 OS=Homo sapiens OX=9606 GN=TMX1 PE=1 SV=1	High	110.3	107.9	102.3	96.4	95.4	94.1	106.833	95.3	-	1.12102	0.00941498
Q8NHV4	NEDD1	Protein NEDD1 OS=Homo sapiens OX=9606 GN=NEDD1 PE=1 SV=1	Low	95.3	107.3	104.3	88.9	85.8	99.1	102.3	91.2667	-	1.12089	0.110456
Q6YBV0	SLC36A4	Proton-coupled amino acid transporter 4 OS=Homo sapiens OX=9606 GN=SLC36A4 PE=1 SV=1	High	102.2	111.8	109.7	90.2	102.5	96.1	107.9	96.2667	-	1.12084	0.0645058
P49840	GSK3A	Glycogen synthase kinase-3 alpha OS=Homo sapiens OX=9606 GN=GSK3A PE=1 SV=2	High	105.8	101.3	104.7	89.3	96.3	92.6	103.933	92.7333	-	1.12078	0.0100135
Q9C0E2	XPO4	Exportin-4 OS=Homo sapiens OX=9606 GN=XPO4 PE=1 SV=2	High	103.2	114.1	109.5	94.1	92.1	105.4	108.933	97.2	-	1.12071	0.0873646
Q96G03	PGM2	Phosphoglucomutase-2 OS=Homo sapiens OX=9606 GN=PGM2 PE=1 SV=4	High	90.2	107.7	110.5	86.2	88.8	100.2	102.8	91.7333	-	1.12064	0.222532
Q96ND0	FAM210A	Protein FAM210A OS=Homo sapiens OX=9606 GN=FAM210A PE=1 SV=2	High	116.1	107.6	107.5	99.8	99.2	96.6	110.4	98.5333	-	1.12043	0.0170111
P29279	CCN2	CCN family member 2 OS=Homo sapiens OX=9606 GN=CCN2 PE=1 SV=2	High	111.8	109.8	107.9	99.5	95.5	99.1	109.833	98.0333	-	1.12037	0.00225602
Q9Y276	BCS1L	Mitochondrial chaperone BCS1 OS=Homo sapiens OX=9606 GN=BCS1L PE=1 SV=1	High	110.6	106.2	103.7	95.4	96.7	94	106.833	95.3667	-	1.12024	0.0060749
Q8N0U8	VKORC1L1	Vitamin K epoxide reductase complex subunit 1-like protein 1 OS=Homo sapiens OX=9606 GN=VKORC1L1 PE=1 SV=2	High	110.3	106	107	98.8	97.6	92.2	107.767	96.2	-	1.12024	0.00865081
Q9Y3A6	TMED5	Transmembrane emp24 domain-containing protein 5 OS=Homo sapiens OX=9606 GN=TMED5 PE=1 SV=1	High	106	104.9	105.9	95.7	92.4	94.7	105.6	94.2667	-	1.12023	0.000399822
Q96EC8	YIPF6	Protein YIPF6 OS=Homo sapiens OX=9606 GN=YIPF6 PE=1 SV=2	High	109	105.8	101.1	96.7	88.3	97	105.3	94	-	1.12021	0.0366564
Q9UIV1	CNOT7	CCR4-NOT transcription complex subunit 7 OS=Homo sapiens OX=9606 GN=CNOT7 PE=1 SV=3	High	102.5	108	110.5	92.9	94.9	98.8	107	95.5333	-	1.12003	0.0173404
Q96DN5	TBC1D31	TBC1 domain family member 31 OS=Homo sapiens OX=9606 GN=TBC1D31 PE=1 SV=2	Medium	90.8	112.8	108.8	87.6	95.9	95.5	104.133	93	-	1.11971	0.201207
Q9H9S3	SEC61A2	Protein transport protein Sec61 subunit alpha isoform 2 OS=Homo sapiens OX=9606 GN=SEC61A2 PE=2 SV=3	High	107.2	104.8	100.7	94.4	94.9	90	104.233	93.1	-	1.11958	0.0105296
O75394	MRPL33	39S ribosomal protein L33, mitochondrial OS=Homo sapiens OX=9606 GN=MRPL33 PE=1 SV=1	High	104.3	99.7	103.7	92	91.2	91.7	102.567	91.6333	-	1.11932	0.00171163
Q8WVC6	DCAKD	Dephospho-CoA kinase domain-containing protein OS=Homo sapiens OX=9606 GN=DCAKD PE=1 SV=1	High	105.6	107.1	104.7	95.3	96.2	92.1	105.8	94.5333	-	1.11918	0.00139372
Q9H6K4	OPA3	Optic atrophy 3 protein OS=Homo sapiens OX=9606 GN=OPA3 PE=1 SV=1	High	106.6	109.8	103.2	90.2	97.7	97.7	106.533	95.2	-	1.11905	0.0226488
O60427	FADS1	Acyl-CoA (8-3)-desaturase OS=Homo sapiens OX=9606 GN=FADS1 PE=1 SV=3	High	108.8	101.3	101.5	94	92.7	91.8	103.867	92.8333	-	1.11885	0.0123584
Q9HA82	CERS4	Ceramide synthase 4 OS=Homo sapiens OX=9606 GN=CERS4 PE=1 SV=2	High	114.3	101	98.5	96.3	92.1	92.1	104.6	93.5	-	1.11872	0.0950894
P15336	ATF2	Cyclic AMP-dependent transcription factor ATF-2 OS=Homo sapiens OX=9606 GN=ATF2 PE=1 SV=4	High	116.2	100.2	95.6	92.9	95.6	90.4	104	92.9667	-	1.11868	0.16086
Q6A163	KRT39	Keratin, type I cytoskeletal 39 OS=Homo sapiens OX=9606 GN=KRT39 PE=1 SV=2	Low	109.8	100.7	99.9	95.6	93.4	88.5	103.467	92.5	-	1.11856	0.0449437
Q99807	COQ7	5-demethoxyubiquinone hydroxylase, mitochondrial OS=Homo sapiens OX=9606 GN=COQ7 PE=1 SV=3	High	99.7	113.8	97.7	94	95.5	88.8	103.733	92.7667	-	1.11822	0.114889
Q09472	EP300	Histone acetyltransferase p300 OS=Homo sapiens OX=9606 GN=EP300 PE=1 SV=2	High	112.1	102.2	121.6	100.6	100.5	99.3	111.967	100.133	-	1.11818	0.10284
Q5JRX3	PITRM1	Presequence protease, mitochondrial OS=Homo sapiens OX=9606 GN=PITRM1 PE=1 SV=3	High	105.9	104	101.5	94.3	93.3	90.9	103.8	92.8333	-	1.11813	0.00251406
Q9NR77	PXMP2	Peroxisomal membrane protein 2 OS=Homo sapiens OX=9606 GN=PXMP2 PE=1 SV=3	High	99.1	114.6	93.1	91.6	92.4	90.4	102.267	91.4667	-	1.11808	0.168411
Q5UCC4	EMC10	ER membrane protein complex subunit 10 OS=Homo sapiens OX=9606 GN=EMC10 PE=1 SV=1	High	114.7	108.5	102.6	98.4	95.6	97.4	108.6	97.1333	-	1.11805	0.0330344
Q9Y2H6	FNDC3A	Fibronectin type-III domain-containing protein 3A OS=Homo sapiens OX=9606 GN=FNDC3A PE=1 SV=4	High	105.2	99.5	99.8	92.5	91.1	88.8	101.5	90.8	-	1.11784	0.0075302
Q8N4Q1	CHCHD4	Mitochondrial intermembrane space import and assembly protein 40 OS=Homo sapiens OX=9606 GN=CHCHD4 PE=1 SV=1	High	110.4	104.1	106.6	93.9	98.8	94.6	107.033	95.7667	-	1.11765	0.00916529
P23921	RRM1	Ribonucleoside-diphosphate reductase large subunit OS=Homo sapiens OX=9606 GN=RRM1 PE=1 SV=1	High	100	114.6	111.4	91.9	94.7	105.2	108.667	97.2667	-	1.1172	0.130314
P24539	ATP5PB	ATP synthase F(0) complex subunit B1, mitochondrial OS=Homo sapiens OX=9606 GN=ATP5PB PE=1 SV=2	High	111.7	105	100.3	95.3	94.2	94.3	105.667	94.6	-	1.11698	0.0291874
P38432	COIL	Coilin OS=Homo sapiens OX=9606 GN=COIL PE=1 SV=1	High	111	107.3	103	95.5	94.9	97.3	107.1	95.9	-	1.11679	0.0098414
Q5TEU4	NDUFAF5	Arginine-hydroxylase NDUFAF5, mitochondrial OS=Homo sapiens OX=9606 GN=NDUFAF5 PE=1 SV=1	High	105.6	102.6	100.8	93.5	87.4	95.8	103	92.2333	-	1.11673	0.0199385
P78383	SLC35B1	Solute carrier family 35 member B1 OS=Homo sapiens OX=9606 GN=SLC35B1 PE=1 SV=1	High	107.2	108.9	95.9	95.7	90.8	92.9	104	93.1333	-	1.11668	0.0656539
Q96CW5	TUBGCP3	Gamma-tubulin complex component 3 OS=Homo sapiens OX=9606 GN=TUBGCP3 PE=1 SV=2	High	95	107.3	102.5	90.7	89.8	92.5	101.6	91	-	1.11648	0.0445009
Q9UKM9	RALY	RNA-binding protein Raly OS=Homo sapiens OX=9606 GN=RALY PE=1 SV=1	High	109.6	105.2	98.4	93.8	94.8	92	104.4	93.5333	-	1.11618	0.0318284
Q9ULP9	TBC1D24	TBC1 domain family member 24 OS=Homo sapiens OX=9606 GN=TBC1D24 PE=1 SV=2	High	101.8	111.4	108.1	94.7	97.8	95.4	107.1	95.9667	-	1.11601	0.0199353
Q9HAR2	ADGRL3	Adhesion G protein-coupled receptor L3 OS=Homo sapiens OX=9606 GN=ADGRL3 PE=1 SV=2	High	95.8	90.5	100.4	84.7	88.2	84	95.5667	85.6333	-	1.116	0.0341188
Q92545	TMEM131	Transmembrane protein 131 OS=Homo sapiens OX=9606 GN=TMEM131 PE=1 SV=3	High	103.1	107.7	104.1	95.6	93.2	93.4	104.967	94.0667	-	1.11588	0.00239512
Q9BZM4	ULBP3	UL16-binding protein 3 OS=Homo sapiens OX=9606 GN=ULBP3 PE=1 SV=1	High	116.8	97.5	103.7	96.2	101.3	87.5	106	95	-	1.11579	0.189707
Q5VWC8	HACD4	Very-long-chain (3R)-3-hydroxyacyl-CoA dehydratase 4 OS=Homo sapiens OX=9606 GN=HACD4 PE=1 SV=1	High	112.4	106.3	100.4	96.8	97.8	91.4	106.367	95.3333	-	1.11573	0.0507214
Q8N3C7	CLIP4	CAP-Gly domain-containing linker protein 4 OS=Homo sapiens OX=9606 GN=CLIP4 PE=1 SV=1	Medium	85	113.4	107.5	88.8	93.2	92.2	101.967	91.4	-	1.11561	0.293927
Q9ULD0	OGDHL	2-oxoglutarate dehydrogenase-like, mitochondrial OS=Homo sapiens OX=9606 GN=OGDHL PE=1 SV=3	High	106.8	107.6	105.2	95.1	97.9	93.5	106.533	95.5	-	1.11553	0.00167165
Q05932	FPGS	Folylpolyglutamate synthase, mitochondrial OS=Homo sapiens OX=9606 GN=FPGS PE=1 SV=3	High	105.5	97.6	102.4	95.5	92.9	85.5	101.833	91.3	-	1.11537	0.0493164
Q9Y4P3	TBL2	Transducin beta-like protein 2 OS=Homo sapiens OX=9606 GN=TBL2 PE=1 SV=1	High	113.2	106.9	103.8	100	95.8	94.6	107.967	96.8	-	1.11536	0.0254739
Q99715	COL12A1	Collagen alpha-1(XII) chain OS=Homo sapiens OX=9606 GN=COL12A1 PE=1 SV=2	High	108.1	105.5	103	96	97.5	90.4	105.533	94.6333	-	1.11518	0.0140417
Q9Y6N5	SQOR	Sulfide:quinone oxidoreductase, mitochondrial OS=Homo sapiens OX=9606 GN=SQOR PE=1 SV=1	High	114.1	109.7	105.6	99.7	98.5	97.2	109.8	98.4667	-	1.1151	0.0114204
Q8IWE2	FAM114A1	Protein NOXP20 OS=Homo sapiens OX=9606 GN=FAM114A1 PE=1 SV=2	High	101	110.2	108.7	94.6	91.6	100.7	106.633	95.6333	-	1.11502	0.0481586
Q15035	TRAM2	Translocating chain-associated membrane protein 2 OS=Homo sapiens OX=9606 GN=TRAM2 PE=1 SV=1	High	111.5	101.9	99.1	95	91.6	93.7	104.167	93.4333	-	1.11488	0.0506375
P50416	CPT1A	Carnitine O-palmitoyltransferase 1, liver isoform OS=Homo sapiens OX=9606 GN=CPT1A PE=1 SV=2	High	110.6	106.2	100.8	96.4	95.1	93.4	105.867	94.9667	-	1.11478	0.0212523
P49419	ALDH7A1	Alpha-aminoadipic semialdehyde dehydrogenase OS=Homo sapiens OX=9606 GN=ALDH7A1 PE=1 SV=5	High	101.7	100.1	98.6	90.7	90.8	88	100.133	89.8333	-	1.11466	0.00130055
Q96T23	RSF1	Remodeling and spacing factor 1 OS=Homo sapiens OX=9606 GN=RSF1 PE=1 SV=2	High	108.9	106.4	102.9	95.7	95.7	94.1	106.067	95.1667	-	1.11454	0.00390832
P05141	SLC25A5	ADP/ATP translocase 2 OS=Homo sapiens OX=9606 GN=SLC25A5 PE=1 SV=7	High	112.3	105.8	101.3	95.1	95.2	96.3	106.467	95.5333	-	1.11445	0.0272839
Q8IUH3	RBM45	RNA-binding protein 45 OS=Homo sapiens OX=9606 GN=RBM45 PE=1 SV=1	High	110	100.4	108	91.1	102.3	92.4	106.133	95.2667	-	1.11407	0.0769899
Q9UJC3	HOOK1	Protein Hook homolog 1 OS=Homo sapiens OX=9606 GN=HOOK1 PE=1 SV=2	High	104.9	107.2	105.4	89.7	95.2	100.1	105.833	95	-	1.11404	0.0246108
Q8NAF0	ZNF579	Zinc finger protein 579 OS=Homo sapiens OX=9606 GN=ZNF579 PE=1 SV=2	High	104.4	106.9	107.2	96.4	95.7	93.8	106.167	95.3	-	1.11403	0.000771131
Q9HD45	TM9SF3	Transmembrane 9 superfamily member 3 OS=Homo sapiens OX=9606 GN=TM9SF3 PE=1 SV=2	High	110	103.1	99.7	96.5	92.3	92	104.267	93.6	-	1.11396	0.0337157
Q7Z4R8	C6orf120	UPF0669 protein C6orf120 OS=Homo sapiens OX=9606 GN=C6orf120 PE=1 SV=1	High	115.8	99.9	110.6	104.2	95.8	93	108.767	97.6667	-	1.11365	0.126469
Q6DD88	ATL3	Atlastin-3 OS=Homo sapiens OX=9606 GN=ATL3 PE=1 SV=1	High	105.4	104.6	102.6	94.9	93	92.8	104.2	93.5667	-	1.11364	0.000572084
Q9NVA4	TMEM184C	Transmembrane protein 184C OS=Homo sapiens OX=9606 GN=TMEM184C PE=1 SV=2	High	108.7	104	101.9	98	91.5	93	104.867	94.1667	-	1.11363	0.0189996
P54578	USP14	Ubiquitin carboxyl-terminal hydrolase 14 OS=Homo sapiens OX=9606 GN=USP14 PE=1 SV=3	High	97.4	111	106.3	90	92.2	100.4	104.9	94.2	-	1.11359	0.103441
Q13825	AUH	Methylglutaconyl-CoA hydratase, mitochondrial OS=Homo sapiens OX=9606 GN=AUH PE=1 SV=1	High	100.7	100.9	100.5	90.3	92.7	88.3	100.7	90.4333	-	1.11353	0.00129979
Q9UHG3	PCYOX1	Prenylcysteine oxidase 1 OS=Homo sapiens OX=9606 GN=PCYOX1 PE=1 SV=3	High	110.4	103.9	98.7	95.6	94.1	91.4	104.333	93.7	-	1.11348	0.0418362
Q8TAD4	SLC30A5	Zinc transporter 5 OS=Homo sapiens OX=9606 GN=SLC30A5 PE=1 SV=1	High	114.1	102.2	98.1	94	98.5	89.9	104.8	94.1333	-	1.11331	0.119585
P84085	ARF5	ADP-ribosylation factor 5 OS=Homo sapiens OX=9606 GN=ARF5 PE=1 SV=2	High	95.3	103.9	103.5	85.8	93.3	92.8	100.9	90.6333	-	1.11328	0.0502126
Q9Y4X5	ARIH1	E3 ubiquitin-protein ligase ARIH1 OS=Homo sapiens OX=9606 GN=ARIH1 PE=1 SV=2	High	109.8	104.1	111.6	98.3	97.5	96.6	108.5	97.4667	-	1.1132	0.00884247
Q9UNF1	MAGED2	Melanoma-associated antigen D2 OS=Homo sapiens OX=9606 GN=MAGED2 PE=1 SV=2	High	98.5	105.6	102.9	91.2	89.2	95.4	102.333	91.9333	-	1.11313	0.0196419
Q71UI9	H2AFV	Histone H2A.V OS=Homo sapiens OX=9606 GN=H2AFV PE=1 SV=3	High	110.6	103	101.4	94.9	94.8	93.3	105	94.3333	-	1.11307	0.0208764
Q8IZR5	CMTM4	CKLF-like MARVEL transmembrane domain-containing protein 4 OS=Homo sapiens OX=9606 GN=CMTM4 PE=1 SV=1	Medium	109.7	87.5	111.9	95.5	96.2	86	103.033	92.5667	-	1.11307	0.283606
Q9Y291	MRPS33	28S ribosomal protein S33, mitochondrial OS=Homo sapiens OX=9606 GN=MRPS33 PE=1 SV=1	High	104.5	102.3	103.6	92.2	95.5	91.2	103.467	92.9667	-	1.11294	0.0019181
Q99470	SDF2	Stromal cell-derived factor 2 OS=Homo sapiens OX=9606 GN=SDF2 PE=1 SV=2	High	105.1	109.4	102.6	96.4	101.8	86.8	105.7	95	-	1.11263	0.0903844
Q5TGZ0	MICOS10	MICOS complex subunit MIC10 OS=Homo sapiens OX=9606 GN=MICOS10 PE=1 SV=1	High	117.8	103.6	97.7	99.9	98	89	106.367	95.6333	-	1.11223	0.192049
Q9NPH3	IL1RAP	Interleukin-1 receptor accessory protein OS=Homo sapiens OX=9606 GN=IL1RAP PE=1 SV=2	High	111.9	104.4	106.8	96.6	97.5	96.4	107.7	96.8333	-	1.11222	0.0082939
Q8N2F6	ARMC10	Armadillo repeat-containing protein 10 OS=Homo sapiens OX=9606 GN=ARMC10 PE=1 SV=1	High	106.8	105.5	102.3	93.4	96.6	92.9	104.867	94.3	-	1.11205	0.00395068
P49327	FASN	Fatty acid synthase OS=Homo sapiens OX=9606 GN=FASN PE=1 SV=3	High	100.2	110.1	104.4	89.4	93.7	99.9	104.9	94.3333	-	1.11201	0.065035
P04049	RAF1	RAF proto-oncogene serine/threonine-protein kinase OS=Homo sapiens OX=9606 GN=RAF1 PE=1 SV=1	High	105	106.5	106.4	97.8	94.2	93.9	105.967	95.3	-	1.11193	0.0013619
Q08334	IL10RB	Interleukin-10 receptor subunit beta OS=Homo sapiens OX=9606 GN=IL10RB PE=1 SV=2	High	106.7	107.2	101.3	91.9	97.7	93.9	105.067	94.5	-	1.11182	0.0141791
P54619	PRKAG1	5'-AMP-activated protein kinase subunit gamma-1 OS=Homo sapiens OX=9606 GN=PRKAG1 PE=1 SV=1	High	105.6	106.5	107.2	94.3	96.1	96.8	106.433	95.7333	-	1.11177	0.000258908
P18085	ARF4	ADP-ribosylation factor 4 OS=Homo sapiens OX=9606 GN=ARF4 PE=1 SV=3	High	98.4	105.9	104.3	84.7	94.1	98.8	102.867	92.5333	-	1.11167	0.0943028
P56134	ATP5MF	ATP synthase subunit f, mitochondrial OS=Homo sapiens OX=9606 GN=ATP5MF PE=1 SV=3	High	105.1	103.1	102.6	94.9	95	89.7	103.6	93.2	-	1.11159	0.00552072
P98194	ATP2C1	Calcium-transporting ATPase type 2C member 1 OS=Homo sapiens OX=9606 GN=ATP2C1 PE=1 SV=3	High	105.6	102.2	100.1	93.3	93.6	90.1	102.633	92.3333	-	1.11155	0.00621887
O95347	SMC2	Structural maintenance of chromosomes protein 2 OS=Homo sapiens OX=9606 GN=SMC2 PE=1 SV=2	High	102.8	110.3	106.9	97.6	95	95.3	106.667	95.9667	-	1.1115	0.00991826
Q9GZT8	NIF3L1	NIF3-like protein 1 OS=Homo sapiens OX=9606 GN=NIF3L1 PE=1 SV=2	High	97	104.7	111.6	94.7	93	94.2	104.433	93.9667	-	1.11139	0.0693489
Q9Y4W6	AFG3L2	AFG3-like protein 2 OS=Homo sapiens OX=9606 GN=AFG3L2 PE=1 SV=2	High	112.9	105.8	101.3	97.7	96.3	94	106.667	96	-	1.11111	0.0395799
Q92538	GBF1	Golgi-specific brefeldin A-resistance guanine nucleotide exchange factor 1 OS=Homo sapiens OX=9606 GN=GBF1 PE=1 SV=2	High	100	112	105	90	100.4	94.9	105.667	95.1	-	1.11111	0.0830769
Q8N5N7	MRPL50	39S ribosomal protein L50, mitochondrial OS=Homo sapiens OX=9606 GN=MRPL50 PE=1 SV=2	High	97.8	103.4	101.8	89.3	96.2	87.2	101	90.9	-	1.11111	0.0339185
Q15696	ZRSR2	U2 small nuclear ribonucleoprotein auxiliary factor 35 kDa subunit-related protein 2 OS=Homo sapiens OX=9606 GN=ZRSR2 PE=1 SV=2	High	105.5	106.7	110.9	93	105.7	92.1	107.7	96.9333	-	1.11107	0.0831682
P17706	PTPN2	Tyrosine-protein phosphatase non-receptor type 2 OS=Homo sapiens OX=9606 GN=PTPN2 PE=1 SV=2	High	108.8	105.1	102.7	94.6	96.4	94	105.533	95	-	1.11088	0.00532806
Q7L2E3	DHX30	ATP-dependent RNA helicase DHX30 OS=Homo sapiens OX=9606 GN=DHX30 PE=1 SV=1	High	104.8	105.2	102	94.3	94.7	91.9	104	93.6333	-	1.11072	0.0014754
O60264	SMARCA5	SWI/SNF-related matrix-associated actin-dependent regulator of chromatin subfamily A member 5 OS=Homo sapiens OX=9606 GN=SMARCA5 PE=1 SV=1	High	113	109	104.1	98.9	98.2	96.5	108.7	97.8667	-	1.11069	0.0153892
P04264	KRT1	Keratin, type II cytoskeletal 1 OS=Homo sapiens OX=9606 GN=KRT1 PE=1 SV=6	High	119.2	91.8	79	84.2	90.8	86.1	96.6667	87.0333	-	1.11069	0.467722
Q9NZJ5	EIF2AK3	Eukaryotic translation initiation factor 2-alpha kinase 3 OS=Homo sapiens OX=9606 GN=EIF2AK3 PE=1 SV=3	High	108.9	99.5	108	96.8	98.4	89.7	105.467	94.9667	-	1.11057	0.0590733
O43819	SCO2	Protein SCO2 homolog, mitochondrial OS=Homo sapiens OX=9606 GN=SCO2 PE=1 SV=3	High	111.5	107.3	105.7	99.1	96.2	96.9	108.167	97.4	-	1.11054	0.00513471
P39656	DDOST	Dolichyl-diphosphooligosaccharide--protein glycosyltransferase 48 kDa subunit OS=Homo sapiens OX=9606 GN=DDOST PE=1 SV=4	High	108.1	105.2	101.1	95.9	94.8	92.5	104.8	94.4	-	1.11017	0.0100824
Q96S52	PIGS	GPI transamidase component PIG-S OS=Homo sapiens OX=9606 GN=PIGS PE=1 SV=3	High	106.2	104.5	101.2	94.4	95.8	90.8	103.967	93.6667	-	1.10996	0.00789594
Q8TBK6	ZCCHC10	Zinc finger CCHC domain-containing protein 10 OS=Homo sapiens OX=9606 GN=ZCCHC10 PE=1 SV=1	High	101.8	104	113.2	97.1	96.3	94	106.333	95.8	-	1.10995	0.0434462
P82909	MRPS36	28S ribosomal protein S36, mitochondrial OS=Homo sapiens OX=9606 GN=MRPS36 PE=1 SV=2	High	104.8	106.4	104	93.2	95.9	94.9	105.067	94.6667	-	1.10986	0.000600093
Q6P1M0	SLC27A4	Long-chain fatty acid transport protein 4 OS=Homo sapiens OX=9606 GN=SLC27A4 PE=1 SV=1	High	108	104.4	100.9	94.6	93.3	94.4	104.433	94.1	-	1.10981	0.007782
Q13572	ITPK1	Inositol-tetrakisphosphate 1-kinase OS=Homo sapiens OX=9606 GN=ITPK1 PE=1 SV=2	High	103	109.4	108.2	96.4	99	93.5	106.867	96.3	-	1.10973	0.0138844
Q99714	HSD17B10	3-hydroxyacyl-CoA dehydrogenase type-2 OS=Homo sapiens OX=9606 GN=HSD17B10 PE=1 SV=3	High	104.6	103.9	104.1	95.1	94.3	92.3	104.2	93.9	-	1.10969	0.000276378
Q8NDX6	ZNF740	Zinc finger protein 740 OS=Homo sapiens OX=9606 GN=ZNF740 PE=1 SV=1	High	100	101.1	107.5	86.4	95.6	96.1	102.867	92.7	-	1.10967	0.0606985
A8MTT3	CEBPZOS	Protein CEBPZOS OS=Homo sapiens OX=9606 GN=CEBPZOS PE=1 SV=2	Medium	114.2	111.9	96.3	105.2	89.9	95.5	107.467	96.8667	-	1.10943	0.214034
Q16762	TST	Thiosulfate sulfurtransferase OS=Homo sapiens OX=9606 GN=TST PE=1 SV=4	High	100.3	99.5	119.7	96.8	96.2	95	106.5	96	-	1.10938	0.188177
Q8NCD3	HJURP	Holliday junction recognition protein OS=Homo sapiens OX=9606 GN=HJURP PE=1 SV=2	High	97.5	113	109	94.4	103.4	90.2	106.5	96	-	1.10938	0.158273
P09016	HOXD4	Homeobox protein Hox-D4 OS=Homo sapiens OX=9606 GN=HOXD4 PE=2 SV=3	High	110.4	105.7	104.5	98.8	97.9	92.3	106.867	96.3333	-	1.10934	0.0178634
Q9UPN7	PPP6R1	Serine/threonine-protein phosphatase 6 regulatory subunit 1 OS=Homo sapiens OX=9606 GN=PPP6R1 PE=1 SV=5	High	93.7	93.7	113	81.9	100.4	88.5	100.133	90.2667	-	1.10931	0.30569
P04844	RPN2	Dolichyl-diphosphooligosaccharide--protein glycosyltransferase subunit 2 OS=Homo sapiens OX=9606 GN=RPN2 PE=1 SV=3	High	107.2	105.1	100.3	94.6	94.9	92.3	104.2	93.9333	-	1.1093	0.00955724
P62330	ARF6	ADP-ribosylation factor 6 OS=Homo sapiens OX=9606 GN=ARF6 PE=1 SV=2	High	98.2	99.1	99.1	83.7	87.3	96.2	98.8	89.0667	-	1.10928	0.0593253
O75787	ATP6AP2	Renin receptor OS=Homo sapiens OX=9606 GN=ATP6AP2 PE=1 SV=2	High	108.9	103.9	103.1	94.5	97.2	93.1	105.3	94.9333	-	1.1092	0.0088986
P61457	PCBD1	Pterin-4-alpha-carbinolamine dehydratase OS=Homo sapiens OX=9606 GN=PCBD1 PE=1 SV=2	High	102.2	113.6	104.4	91.7	100.1	96.9	106.733	96.2333	-	1.10911	0.0695088
Q14108	SCARB2	Lysosome membrane protein 2 OS=Homo sapiens OX=9606 GN=SCARB2 PE=1 SV=2	High	111.1	102.3	100	96.3	93.9	92.5	104.467	94.2333	-	1.1086	0.0452544
Q9Y3A0	COQ4	Ubiquinone biosynthesis protein COQ4 homolog, mitochondrial OS=Homo sapiens OX=9606 GN=COQ4 PE=1 SV=3	High	94.5	104.6	103.5	89.9	95	88.1	100.867	91	-	1.10842	0.0606381
P82663	MRPS25	28S ribosomal protein S25, mitochondrial OS=Homo sapiens OX=9606 GN=MRPS25 PE=1 SV=1	High	103.9	103.9	101.3	94.9	93.5	90.5	103.033	92.9667	-	1.10828	0.00297328
Q5JTZ9	AARS2	Alanine--tRNA ligase, mitochondrial OS=Homo sapiens OX=9606 GN=AARS2 PE=1 SV=1	High	103.2	102.6	105.4	93.9	95.9	91	103.733	93.6	-	1.10826	0.0036253
Q9NX14	NDUFB11	NADH dehydrogenase [ubiquinone] 1 beta subcomplex subunit 11, mitochondrial OS=Homo sapiens OX=9606 GN=NDUFB11 PE=1 SV=1	High	110.4	102	96	100.7	88.1	89.5	102.8	92.7667	-	1.10816	0.157259
O14733	MAP2K7	Dual specificity mitogen-activated protein kinase kinase 7 OS=Homo sapiens OX=9606 GN=MAP2K7 PE=1 SV=2	High	102.2	105	109.4	100.5	89.8	95.4	105.533	95.2333	-	1.10816	0.0509113
Q9NTJ5	SACM1L	Phosphatidylinositide phosphatase SAC1 OS=Homo sapiens OX=9606 GN=SACM1L PE=1 SV=2	High	110.5	105.9	99.9	97.2	95.2	93.1	105.433	95.1667	-	1.10788	0.0354814
Q96CS3	FAF2	FAS-associated factor 2 OS=Homo sapiens OX=9606 GN=FAF2 PE=1 SV=2	High	108.2	105.5	102.6	95.5	96.6	93.4	105.433	95.1667	-	1.10788	0.00535882
Q92618	ZNF516	Zinc finger protein 516 OS=Homo sapiens OX=9606 GN=ZNF516 PE=1 SV=1	High	109.5	105.6	103.3	96.7	98.6	92.1	106.133	95.8	-	1.10786	0.017449
Q8IUH5	ZDHHC17	Palmitoyltransferase ZDHHC17 OS=Homo sapiens OX=9606 GN=ZDHHC17 PE=1 SV=2	High	108.8	100.1	106.7	97.5	94.8	92.6	105.2	94.9667	-	1.10776	0.0264262
Q8WXX5	DNAJC9	DnaJ homolog subfamily C member 9 OS=Homo sapiens OX=9606 GN=DNAJC9 PE=1 SV=1	High	96.9	102.9	104.7	92.6	90.4	91.9	101.5	91.6333	-	1.10768	0.0156763
Q9P2B2	PTGFRN	Prostaglandin F2 receptor negative regulator OS=Homo sapiens OX=9606 GN=PTGFRN PE=1 SV=2	High	103.1	98	100.5	91.4	91.8	89.1	100.533	90.7667	-	1.1076	0.00450823
Q14680	MELK	Maternal embryonic leucine zipper kinase OS=Homo sapiens OX=9606 GN=MELK PE=1 SV=3	High	100.3	103.4	105.3	91.2	91.7	96.1	103	93	-	1.10753	0.0093792
O60906	SMPD2	Sphingomyelin phosphodiesterase 2 OS=Homo sapiens OX=9606 GN=SMPD2 PE=1 SV=2	High	113.8	102	104.6	93.6	98.6	97.1	106.8	96.4333	-	1.1075	0.0554605
Q6UXK5	LRRN1	Leucine-rich repeat neuronal protein 1 OS=Homo sapiens OX=9606 GN=LRRN1 PE=1 SV=1	High	104.8	100.9	110.9	101.4	83.7	100.8	105.533	95.3	-	1.10738	0.19005
Q14156	EFR3A	Protein EFR3 homolog A OS=Homo sapiens OX=9606 GN=EFR3A PE=1 SV=2	High	108.8	99.4	98.3	94.5	91.3	91	102.167	92.2667	-	1.1073	0.0480004
Q8TAM2	TTC8	Tetratricopeptide repeat protein 8 OS=Homo sapiens OX=9606 GN=TTC8 PE=1 SV=2	High	104.9	105.1	101	93.2	91	96.7	103.667	93.6333	-	1.10716	0.0092316
O15121	DEGS1	Sphingolipid delta(4)-desaturase DES1 OS=Homo sapiens OX=9606 GN=DEGS1 PE=1 SV=1	High	107.7	106.9	101	94.5	98.2	92.4	105.2	95.0333	-	1.10698	0.0198926
Q9P1Y5	CAMSAP3	Calmodulin-regulated spectrin-associated protein 3 OS=Homo sapiens OX=9606 GN=CAMSAP3 PE=1 SV=2	Low	119.3	101.8	100.9	95.4	100	95.5	107.333	96.9667	-	1.10691	0.168656
Q9ULK0	GRID1	Glutamate receptor ionotropic, delta-1 OS=Homo sapiens OX=9606 GN=GRID1 PE=2 SV=2	High	109.2	102.2	98.4	100.3	88.3	91.3	103.267	93.3	-	1.10682	0.106264
O43683	BUB1	Mitotic checkpoint serine/threonine-protein kinase BUB1 OS=Homo sapiens OX=9606 GN=BUB1 PE=1 SV=1	Medium	96.5	105.9	111.3	97.1	93.6	92.8	104.567	94.5	-	1.10653	0.0899545
Q9UNL2	SSR3	Translocon-associated protein subunit gamma OS=Homo sapiens OX=9606 GN=SSR3 PE=1 SV=1	High	111.7	102.5	101.2	96.6	97.4	91.1	105.133	95.0333	-	1.10628	0.0586987
Q9UEU0	VTI1B	Vesicle transport through interaction with t-SNAREs homolog 1B OS=Homo sapiens OX=9606 GN=VTI1B PE=1 SV=3	High	106.4	105.4	102.6	95.3	95.2	93.7	104.8	94.7333	-	1.10626	0.00128867
O94898	LRIG2	Leucine-rich repeats and immunoglobulin-like domains protein 2 OS=Homo sapiens OX=9606 GN=LRIG2 PE=2 SV=3	High	100.5	112.8	100.3	97.7	96.1	89.7	104.533	94.5	-	1.10617	0.104911
Q53R41	FASTKD1	FAST kinase domain-containing protein 1, mitochondrial OS=Homo sapiens OX=9606 GN=FASTKD1 PE=1 SV=1	High	98.3	104.2	104.9	94.7	91.9	91.3	102.467	92.6333	-	1.10615	0.0136846
P18084	ITGB5	Integrin beta-5 OS=Homo sapiens OX=9606 GN=ITGB5 PE=1 SV=1	High	104.5	100	101	93.5	91.5	91.2	101.833	92.0667	-	1.10608	0.00319208
Q2M389	WASHC4	WASH complex subunit 4 OS=Homo sapiens OX=9606 GN=WASHC4 PE=1 SV=2	High	97.7	110.4	106	95	94.9	94.1	104.7	94.6667	-	1.10599	0.0548366
Q9HBF4	ZFYVE1	Zinc finger FYVE domain-containing protein 1 OS=Homo sapiens OX=9606 GN=ZFYVE1 PE=1 SV=1	High	100.9	103.2	102.7	95.7	88.8	92.9	102.267	92.4667	-	1.10598	0.00989131
Q9NZV1	CRIM1	Cysteine-rich motor neuron 1 protein OS=Homo sapiens OX=9606 GN=CRIM1 PE=1 SV=1	High	112.1	111.3	107.7	102.3	98.7	98.4	110.367	99.8	-	1.10588	0.0045943
Q969G5	CAVIN3	Caveolae-associated protein 3 OS=Homo sapiens OX=9606 GN=CAVIN3 PE=1 SV=3	High	109.4	109	97.2	92.5	96.2	96.7	105.2	95.1333	-	1.10582	0.0753156
Q96DV4	MRPL38	39S ribosomal protein L38, mitochondrial OS=Homo sapiens OX=9606 GN=MRPL38 PE=1 SV=2	High	100.1	100.1	100.9	91.3	90.3	90.7	100.367	90.7667	-	1.10577	1.69031e-05
Q01814	ATP2B2	Plasma membrane calcium-transporting ATPase 2 OS=Homo sapiens OX=9606 GN=ATP2B2 PE=1 SV=2	High	114	98.4	94.4	94.1	92.7	90.7	102.267	92.5	-	1.10559	0.182332
Q96AX1	VPS33A	Vacuolar protein sorting-associated protein 33A OS=Homo sapiens OX=9606 GN=VPS33A PE=1 SV=1	High	104.9	108.6	103.5	99.3	93.8	93.7	105.667	95.6	-	1.1053	0.0136676
Q7LC44	ARC	Activity-regulated cytoskeleton-associated protein OS=Homo sapiens OX=9606 GN=ARC PE=1 SV=1	Medium	126.7	89.4	94	89.3	99.1	92.2	103.367	93.5333	-	1.10513	0.46188
Q9Y2Z9	COQ6	Ubiquinone biosynthesis monooxygenase COQ6, mitochondrial OS=Homo sapiens OX=9606 GN=COQ6 PE=1 SV=2	High	101.7	104.8	103.8	89.1	94.3	97.4	103.433	93.6	-	1.10506	0.0191106
O00330	PDHX	Pyruvate dehydrogenase protein X component, mitochondrial OS=Homo sapiens OX=9606 GN=PDHX PE=1 SV=3	High	104.6	105	105	95.9	94.9	93.9	104.867	94.9	-	1.10502	7.32277e-05
Q9BSJ2	TUBGCP2	Gamma-tubulin complex component 2 OS=Homo sapiens OX=9606 GN=TUBGCP2 PE=1 SV=2	High	95.7	109.4	107.4	98.3	91.2	93.3	104.167	94.2667	-	1.10502	0.106215
Q8NE86	MCU	Calcium uniporter protein, mitochondrial OS=Homo sapiens OX=9606 GN=MCU PE=1 SV=1	High	115.3	106.9	104.1	99.9	97	98.4	108.767	98.4333	-	1.10498	0.0407467
Q8WV19	SFT2D1	Vesicle transport protein SFT2A OS=Homo sapiens OX=9606 GN=SFT2D1 PE=1 SV=1	High	101.7	90.2	117.9	88.7	95.5	96.2	103.267	93.4667	-	1.10485	0.307307
Q9NUM4	TMEM106B	Transmembrane protein 106B OS=Homo sapiens OX=9606 GN=TMEM106B PE=1 SV=2	High	106.6	100	100.3	95.8	93.5	88.5	102.3	92.6	-	1.10475	0.0333649
Q9NX63	CHCHD3	MICOS complex subunit MIC19 OS=Homo sapiens OX=9606 GN=CHCHD3 PE=1 SV=1	High	112	106.1	102.6	98.2	96.5	95.6	106.9	96.7667	-	1.10472	0.0235963
Q86TX2	ACOT1	Acyl-coenzyme A thioesterase 1 OS=Homo sapiens OX=9606 GN=ACOT1 PE=1 SV=1	High	104.1	99.6	101.3	92	91.7	92.4	101.667	92.0333	-	1.10467	0.00191467
O43402	EMC8	ER membrane protein complex subunit 8 OS=Homo sapiens OX=9606 GN=EMC8 PE=1 SV=1	High	114.1	110.1	105.3	101.9	97.6	98.8	109.833	99.4333	-	1.10459	0.0217439
O75663	TIPRL	TIP41-like protein OS=Homo sapiens OX=9606 GN=TIPRL PE=1 SV=2	High	94.6	106.5	104.2	87.7	92	96.7	101.767	92.1333	-	1.10456	0.0977437
Q9Y2G8	DNAJC16	DnaJ homolog subfamily C member 16 OS=Homo sapiens OX=9606 GN=DNAJC16 PE=2 SV=3	High	112.6	105.3	102.5	98.3	97.5	94.3	106.8	96.7	-	1.10445	0.0359223
Q9Y2H1	STK38L	Serine/threonine-protein kinase 38-like OS=Homo sapiens OX=9606 GN=STK38L PE=1 SV=3	High	97.6	107.6	103.6	89.7	97.7	92.2	102.933	93.2	-	1.10443	0.0601262
P18206	VCL	Vinculin OS=Homo sapiens OX=9606 GN=VCL PE=1 SV=4	High	95.6	108.5	105.9	89.3	93.8	97.6	103.333	93.5667	-	1.10438	0.1016
P24390	KDELR1	ER lumen protein-retaining receptor 1 OS=Homo sapiens OX=9606 GN=KDELR1 PE=1 SV=1	High	111.5	99.1	102.8	99.4	96.1	88.3	104.467	94.6	-	1.1043	0.116116
Q92934	BAD	Bcl2-associated agonist of cell death OS=Homo sapiens OX=9606 GN=BAD PE=1 SV=3	High	107.3	104.7	105.7	98.3	96.2	93.2	105.9	95.9	-	1.10428	0.00384561
Q7Z7N9	TMEM179B	Transmembrane protein 179B OS=Homo sapiens OX=9606 GN=TMEM179B PE=1 SV=1	High	110.5	105.5	105.1	98.1	97.3	95.4	107.033	96.9333	-	1.1042	0.00616949
Q8NI37	PPTC7	Protein phosphatase PTC7 homolog OS=Homo sapiens OX=9606 GN=PPTC7 PE=1 SV=1	High	100.2	103	101.3	87.7	99.1	89	101.5	91.9333	-	1.10406	0.0606904
Q96H55	MYO19	Unconventional myosin-XIX OS=Homo sapiens OX=9606 GN=MYO19 PE=1 SV=2	High	116	104.8	103.9	94.5	98.8	100.8	108.233	98.0333	-	1.10405	0.0772468
Q9UKU6	TRHDE	Thyrotropin-releasing hormone-degrading ectoenzyme OS=Homo sapiens OX=9606 GN=TRHDE PE=2 SV=1	High	102	99.9	100.6	94.6	91.7	87.7	100.833	91.3333	-	1.10401	0.0105121
Q13423	NNT	NAD(P) transhydrogenase, mitochondrial OS=Homo sapiens OX=9606 GN=NNT PE=1 SV=3	High	106.9	106.4	104.2	94.4	96.6	96.6	105.833	95.8667	-	1.10396	0.000842781
Q9P0S2	COX16	Cytochrome c oxidase assembly protein COX16 homolog, mitochondrial OS=Homo sapiens OX=9606 GN=COX16 PE=1 SV=1	High	111.2	100.2	102.2	97.6	91.5	95	104.533	94.7	-	1.10384	0.0615646
Q9BSH4	TACO1	Translational activator of cytochrome c oxidase 1 OS=Homo sapiens OX=9606 GN=TACO1 PE=1 SV=1	High	104.2	101	111.1	94.5	97.9	94.2	105.433	95.5333	-	1.10363	0.0367028
Q7Z401	DENND4A	C-myc promoter-binding protein OS=Homo sapiens OX=9606 GN=DENND4A PE=1 SV=2	Low	107.6	108.8	82.1	84.5	99.2	86.8	99.5	90.1667	-	1.10351	0.396194
Q96GN5	CDCA7L	Cell division cycle-associated 7-like protein OS=Homo sapiens OX=9606 GN=CDCA7L PE=1 SV=2	High	108.4	103.9	108.6	98	100.4	92.4	106.967	96.9333	-	1.10351	0.0237241
Q9H832	UBE2Z	Ubiquitin-conjugating enzyme E2 Z OS=Homo sapiens OX=9606 GN=UBE2Z PE=1 SV=2	High	104.6	110.6	102.7	88.7	96.2	103.2	105.967	96.0333	-	1.10344	0.108146
Q9BYD1	MRPL13	39S ribosomal protein L13, mitochondrial OS=Homo sapiens OX=9606 GN=MRPL13 PE=1 SV=1	High	101.7	97.8	98.4	91.8	87.4	90.8	99.3	90	-	1.10333	0.00667951
Q9Y2R0	COA3	Cytochrome c oxidase assembly factor 3 homolog, mitochondrial OS=Homo sapiens OX=9606 GN=COA3 PE=1 SV=1	High	105.9	105.3	101.7	96.6	97.2	89.8	104.3	94.5333	-	1.10331	0.0227133
P53985	SLC16A1	Monocarboxylate transporter 1 OS=Homo sapiens OX=9606 GN=SLC16A1 PE=1 SV=3	High	109	99.1	103	95.3	93.5	93.2	103.7	94	-	1.10319	0.0303624
Q9NV72	ZNF701	Zinc finger protein 701 OS=Homo sapiens OX=9606 GN=ZNF701 PE=1 SV=3	High	116	98.5	93.7	102.7	90.7	86	102.733	93.1333	-	1.10308	0.317101
Q6JQN1	ACAD10	Acyl-CoA dehydrogenase family member 10 OS=Homo sapiens OX=9606 GN=ACAD10 PE=1 SV=1	High	101.7	101.1	103.4	95.9	96	85.7	102.067	92.5333	-	1.10303	0.052167
O95363	FARS2	Phenylalanine--tRNA ligase, mitochondrial OS=Homo sapiens OX=9606 GN=FARS2 PE=1 SV=1	High	103.3	100.7	103.9	93.7	93.4	92.1	102.633	93.0667	-	1.10279	0.0009556
Q9HC78	ZBTB20	Zinc finger and BTB domain-containing protein 20 OS=Homo sapiens OX=9606 GN=ZBTB20 PE=1 SV=3	High	110.2	106.7	97.9	98.3	97.9	89.3	104.933	95.1667	-	1.10263	0.105784
Q9C0D9	SELENOI	Ethanolaminephosphotransferase 1 OS=Homo sapiens OX=9606 GN=SELENOI PE=1 SV=3	High	112.4	108.2	96.8	95.9	97.6	94.4	105.8	95.9667	-	1.10247	0.107275
Q92643	PIGK	GPI-anchor transamidase OS=Homo sapiens OX=9606 GN=PIGK PE=1 SV=2	High	105.9	103.4	101.9	94.4	94.2	93.7	103.733	94.1	-	1.10237	0.00124583
Q13404	UBE2V1	Ubiquitin-conjugating enzyme E2 variant 1 OS=Homo sapiens OX=9606 GN=UBE2V1 PE=1 SV=2	High	93.5	106	107.1	87.1	92.6	98.5	102.2	92.7333	-	1.10208	0.158223
P24043	LAMA2	Laminin subunit alpha-2 OS=Homo sapiens OX=9606 GN=LAMA2 PE=1 SV=4	Low	103.7	100.2	107.1	90.8	98.9	92.5	103.667	94.0667	-	1.10206	0.0388418
P56381	ATP5F1E	ATP synthase subunit epsilon, mitochondrial OS=Homo sapiens OX=9606 GN=ATP5F1E PE=1 SV=2	High	108.9	107.2	101.4	100.7	92.1	95.3	105.833	96.0333	-	1.10205	0.0443005
Q9P0M9	MRPL27	39S ribosomal protein L27, mitochondrial OS=Homo sapiens OX=9606 GN=MRPL27 PE=1 SV=1	High	101.9	100.9	99.6	93.2	91.2	90	100.8	91.4667	-	1.10204	0.00123884
Q8IY67	RAVER1	Ribonucleoprotein PTB-binding 1 OS=Homo sapiens OX=9606 GN=RAVER1 PE=1 SV=1	High	106.7	105.5	108.6	96	94.9	100.2	106.933	97.0333	-	1.10203	0.00587945
Q86SR1	GALNT10	Polypeptide N-acetylgalactosaminyltransferase 10 OS=Homo sapiens OX=9606 GN=GALNT10 PE=1 SV=2	High	104.2	101.2	105.8	95.7	97.2	89.5	103.733	94.1333	-	1.10198	0.0241071
P54760	EPHB4	Ephrin type-B receptor 4 OS=Homo sapiens OX=9606 GN=EPHB4 PE=1 SV=2	High	104.6	99.9	101.3	92.1	93	92.4	101.933	92.5	-	1.10198	0.0026522
Q9HBU6	ETNK1	Ethanolamine kinase 1 OS=Homo sapiens OX=9606 GN=ETNK1 PE=1 SV=1	High	99.4	112.4	113.5	97	101.5	96.7	108.433	98.4	-	1.10196	0.104105
Q9NWU5	MRPL22	39S ribosomal protein L22, mitochondrial OS=Homo sapiens OX=9606 GN=MRPL22 PE=1 SV=1	High	103.3	100.5	100.1	93.8	92.1	89.9	101.3	91.9333	-	1.10189	0.0034568
Q15139	PRKD1	Serine/threonine-protein kinase D1 OS=Homo sapiens OX=9606 GN=PRKD1 PE=1 SV=2	High	100.2	101.7	105.7	94	93.1	92.1	102.533	93.0667	-	1.10172	0.00543559
O75608	LYPLA1	Acyl-protein thioesterase 1 OS=Homo sapiens OX=9606 GN=LYPLA1 PE=1 SV=1	High	104.6	106	104.6	92.7	96.3	97.1	105.067	95.3667	-	1.10171	0.00247482
P10114	RAP2A	Ras-related protein Rap-2a OS=Homo sapiens OX=9606 GN=RAP2A PE=1 SV=1	High	109.2	98.3	99.1	90.7	92.6	95	102.2	92.7667	-	1.10169	0.0643437
P29323	EPHB2	Ephrin type-B receptor 2 OS=Homo sapiens OX=9606 GN=EPHB2 PE=1 SV=5	High	102.9	98.2	102.3	91.6	93.7	90.1	101.133	91.8	-	1.10167	0.00669586
Q7Z7H8	MRPL10	39S ribosomal protein L10, mitochondrial OS=Homo sapiens OX=9606 GN=MRPL10 PE=1 SV=3	High	108.3	101.2	101.5	95.1	94	93.2	103.667	94.1	-	1.10166	0.0159321
O94919	ENDOD1	Endonuclease domain-containing 1 protein OS=Homo sapiens OX=9606 GN=ENDOD1 PE=1 SV=2	High	103.9	102.9	101.1	92.7	95.4	91.4	102.633	93.1667	-	1.10161	0.00273449
P01111	NRAS	GTPase NRas OS=Homo sapiens OX=9606 GN=NRAS PE=1 SV=1	High	105.5	100.9	98.3	92	93.6	91	101.567	92.2	-	1.10159	0.0138395
Q567V2	MPV17L2	Mpv17-like protein 2 OS=Homo sapiens OX=9606 GN=MPV17L2 PE=1 SV=2	High	101	112.5	105.9	100.6	95.6	93.8	106.467	96.6667	-	1.10138	0.0660265
O60783	MRPS14	28S ribosomal protein S14, mitochondrial OS=Homo sapiens OX=9606 GN=MRPS14 PE=1 SV=1	High	101.8	99.5	106.2	87.1	97.9	94.2	102.5	93.0667	-	1.10136	0.0646776
P48047	ATP5PO	ATP synthase subunit O, mitochondrial OS=Homo sapiens OX=9606 GN=ATP5PO PE=1 SV=1	High	110.5	103.6	100	96.8	93.3	95.2	104.7	95.1	-	1.10095	0.0415237
Q96I59	NARS2	Probable asparagine--tRNA ligase, mitochondrial OS=Homo sapiens OX=9606 GN=NARS2 PE=1 SV=3	High	103.7	105.7	99.4	94.1	96.1	90.3	102.933	93.5	-	1.10089	0.0200485
P19021	PAM	Peptidyl-glycine alpha-amidating monooxygenase OS=Homo sapiens OX=9606 GN=PAM PE=1 SV=2	High	97.1	102.6	107.4	90.7	92.7	95.6	102.367	93	-	1.10072	0.0468687
Q15303	ERBB4	Receptor tyrosine-protein kinase erbB-4 OS=Homo sapiens OX=9606 GN=ERBB4 PE=1 SV=1	High	97.4	107.6	104.4	88.8	94.9	97.4	103.133	93.7	-	1.10068	0.0752656
Q4G0S4	CYP27C1	Cytochrome P450 27C1 OS=Homo sapiens OX=9606 GN=CYP27C1 PE=1 SV=2	High	86.6	102	118.7	84.1	113.7	81.4	102.433	93.0667	-	1.10064	0.53708
Q6ZNB6	NFXL1	NF-X1-type zinc finger protein NFXL1 OS=Homo sapiens OX=9606 GN=NFXL1 PE=1 SV=2	High	109.4	102.5	100.9	95.2	94.1	94.9	104.267	94.7333	-	1.10063	0.02222
Q14849	STARD3	StAR-related lipid transfer protein 3 OS=Homo sapiens OX=9606 GN=STARD3 PE=1 SV=2	High	111.3	101.9	101.4	96.2	93.9	95.8	104.867	95.3	-	1.10038	0.0440513
O60499	STX10	Syntaxin-10 OS=Homo sapiens OX=9606 GN=STX10 PE=1 SV=1	High	106.1	102.9	103.6	95.4	96.3	92.4	104.2	94.7	-	1.10032	0.00340276
Q5JUK3	KCNT1	Potassium channel subfamily T member 1 OS=Homo sapiens OX=9606 GN=KCNT1 PE=1 SV=2	Low	103.2	108	105.9	109.3	94.5	84.4	105.7	96.0667	-	1.10028	0.260861
Q53H12	AGK	Acylglycerol kinase, mitochondrial OS=Homo sapiens OX=9606 GN=AGK PE=1 SV=2	High	108.7	102.2	102	95.1	95.3	94	104.3	94.8	-	1.10021	0.0132033
A0AVT1	UBA6	Ubiquitin-like modifier-activating enzyme 6 OS=Homo sapiens OX=9606 GN=UBA6 PE=1 SV=1	High	99.7	109.2	105.2	92.4	96.4	96.7	104.7	95.1667	-	1.10018	0.0364928
Q9Y6E0	STK24	Serine/threonine-protein kinase 24 OS=Homo sapiens OX=9606 GN=STK24 PE=1 SV=1	High	96.9	109	106.1	87.6	96.3	99.7	104	94.5333	-	1.10014	0.138551
P53621	COPA	Coatomer subunit alpha OS=Homo sapiens OX=9606 GN=COPA PE=1 SV=2	High	98.4	108.4	99.8	96.4	90.4	91.9	102.2	92.9	-	1.10011	0.0615191
Q9NZ52	GGA3	ADP-ribosylation factor-binding protein GGA3 OS=Homo sapiens OX=9606 GN=GGA3 PE=1 SV=1	High	88.2	107.6	118.5	92.3	108.2	85.2	104.767	95.2333	-	1.10011	0.441457
Q9HAV7	GRPEL1	GrpE protein homolog 1, mitochondrial OS=Homo sapiens OX=9606 GN=GRPEL1 PE=1 SV=2	High	107.8	104.9	101.1	98.6	93.5	93.2	104.6	95.1	-	1.09989	0.0220779
Q32P41	TRMT5	tRNA (guanine(37)-N1)-methyltransferase OS=Homo sapiens OX=9606 GN=TRMT5 PE=1 SV=2	High	100.5	102.5	108.8	94.5	98	91	103.933	94.5	-	1.09982	0.0426458
P49768	PSEN1	Presenilin-1 OS=Homo sapiens OX=9606 GN=PSEN1 PE=1 SV=1	High	118.7	98.7	104.5	96.5	100.5	95.7	107.3	97.5667	-	1.09976	0.187152
Q8WUY1	THEM6	Protein THEM6 OS=Homo sapiens OX=9606 GN=THEM6 PE=1 SV=2	High	110.6	106.3	102.8	94.3	99	97.4	106.567	96.9	-	1.09976	0.0216569
P68366	TUBA4A	Tubulin alpha-4A chain OS=Homo sapiens OX=9606 GN=TUBA4A PE=1 SV=1	High	93.1	112.5	109.7	99.4	92.3	95	105.1	95.5667	-	1.09976	0.21046
Q5W0Z9	ZDHHC20	Palmitoyltransferase ZDHHC20 OS=Homo sapiens OX=9606 GN=ZDHHC20 PE=1 SV=1	High	108.7	97.3	100.5	94.8	91.7	92.3	102.167	92.9333	-	1.09935	0.0588369
Q9BYN8	MRPS26	28S ribosomal protein S26, mitochondrial OS=Homo sapiens OX=9606 GN=MRPS26 PE=1 SV=1	High	102.6	104.3	101	95.4	93.9	90.8	102.633	93.3667	-	1.09925	0.0050053
Q7Z6M4	MTERF4	Transcription termination factor 4, mitochondrial OS=Homo sapiens OX=9606 GN=MTERF4 PE=1 SV=3	High	109.4	102.6	95.9	95	93.2	91.9	102.633	93.3667	-	1.09925	0.0814052
Q9BUL8	PDCD10	Programmed cell death protein 10 OS=Homo sapiens OX=9606 GN=PDCD10 PE=1 SV=1	High	97	106	106.1	89.5	96.7	95	103.033	93.7333	-	1.09922	0.0666623
Q10469	MGAT2	Alpha-1,6-mannosyl-glycoprotein 2-beta-N-acetylglucosaminyltransferase OS=Homo sapiens OX=9606 GN=MGAT2 PE=1 SV=1	High	106.7	103.7	105.8	96.8	95.7	95.2	105.4	95.9	-	1.09906	0.000702963
Q96HS1	PGAM5	Serine/threonine-protein phosphatase PGAM5, mitochondrial OS=Homo sapiens OX=9606 GN=PGAM5 PE=1 SV=2	High	106.9	108.4	106.6	96.4	101	95.5	107.3	97.6333	-	1.09901	0.0057132
P14854	COX6B1	Cytochrome c oxidase subunit 6B1 OS=Homo sapiens OX=9606 GN=COX6B1 PE=1 SV=2	High	99.6	99.7	96.1	89.5	90.4	88.9	98.4667	89.6	-	1.09896	0.00215811
Q96A26	FAM162A	Protein FAM162A OS=Homo sapiens OX=9606 GN=FAM162A PE=1 SV=2	High	107.4	98	95.2	92.8	89.5	91.3	100.2	91.2	-	1.09868	0.0775261
Q8TAA9	VANGL1	Vang-like protein 1 OS=Homo sapiens OX=9606 GN=VANGL1 PE=1 SV=1	High	109.2	99.8	100.7	95.2	93.7	93	103.233	93.9667	-	1.09862	0.0390004
O75648	TRMU	Mitochondrial tRNA-specific 2-thiouridylase 1 OS=Homo sapiens OX=9606 GN=TRMU PE=1 SV=2	High	102.8	103.4	102.6	94.3	96.8	90	102.933	93.7	-	1.09854	0.00991065
Q86Y82	STX12	Syntaxin-12 OS=Homo sapiens OX=9606 GN=STX12 PE=1 SV=1	High	104.1	99.1	102.3	89.1	93.8	95.2	101.833	92.7	-	1.09853	0.0178414
Q9HC07	TMEM165	Transmembrane protein 165 OS=Homo sapiens OX=9606 GN=TMEM165 PE=1 SV=1	High	108.1	105	107	97.9	100.2	93.3	106.7	97.1333	-	1.09849	0.0125936
Q9Y6V7	DDX49	Probable ATP-dependent RNA helicase DDX49 OS=Homo sapiens OX=9606 GN=DDX49 PE=1 SV=1	High	112.9	106.7	109.9	101.2	101.1	97.7	109.833	100	-	1.09833	0.00987192
P08754	GNAI3	Guanine nucleotide-binding protein G(i) subunit alpha OS=Homo sapiens OX=9606 GN=GNAI3 PE=1 SV=3	High	109.8	101.1	103.2	94.2	95.5	96.3	104.7	95.3333	-	1.09825	0.0253514
Q658P3	STEAP3	Metalloreductase STEAP3 OS=Homo sapiens OX=9606 GN=STEAP3 PE=1 SV=2	High	99.7	104.8	113	93.3	104.2	91.6	105.833	96.3667	-	1.09824	0.162127
O75531	BANF1	Barrier-to-autointegration factor OS=Homo sapiens OX=9606 GN=BANF1 PE=1 SV=1	High	97.8	100.4	101.7	88.8	89.7	94.6	99.9667	91.0333	-	1.09813	0.0138914
P32418	SLC8A1	Sodium/calcium exchanger 1 OS=Homo sapiens OX=9606 GN=SLC8A1 PE=1 SV=3	High	113.5	108.7	111.4	104.5	102	97.3	111.2	101.267	-	1.09809	0.0170847
P17152	TMEM11	Transmembrane protein 11, mitochondrial OS=Homo sapiens OX=9606 GN=TMEM11 PE=1 SV=1	High	111.2	106.6	98	96	97.3	94.3	105.267	95.8667	-	1.09805	0.076744
Q9HBM0	VEZT	Vezatin OS=Homo sapiens OX=9606 GN=VEZT PE=1 SV=3	High	111.1	102.6	104.6	94.6	103.2	92.1	106.1	96.6333	-	1.09796	0.0887684
P08397	HMBS	Porphobilinogen deaminase OS=Homo sapiens OX=9606 GN=HMBS PE=1 SV=2	High	93.8	109.7	110.7	88.3	100.7	97.2	104.733	95.4	-	1.09783	0.230357
Q03252	LMNB2	Lamin-B2 OS=Homo sapiens OX=9606 GN=LMNB2 PE=1 SV=4	High	112	105.6	103.4	99.1	97.9	95.4	107	97.4667	-	1.09781	0.027164
Q9HCU4	CELSR2	Cadherin EGF LAG seven-pass G-type receptor 2 OS=Homo sapiens OX=9606 GN=CELSR2 PE=1 SV=1	High	109.3	102	101.9	94.5	95.8	95	104.4	95.1	-	1.09779	0.0199274
Q15032	R3HDM1	R3H domain-containing protein 1 OS=Homo sapiens OX=9606 GN=R3HDM1 PE=1 SV=3	High	102.5	97.6	115.4	96	101.2	90.2	105.167	95.8	-	1.09777	0.204584
Q10713	PMPCA	Mitochondrial-processing peptidase subunit alpha OS=Homo sapiens OX=9606 GN=PMPCA PE=1 SV=2	High	106.1	103.4	101.6	95.9	94.5	93	103.7	94.4667	-	1.09774	0.0040124
Q96NE9	FRMD6	FERM domain-containing protein 6 OS=Homo sapiens OX=9606 GN=FRMD6 PE=1 SV=1	High	94.4	104	103.9	89.8	96.9	88.7	100.767	91.8	-	1.09768	0.0935139
Q9Y676	MRPS18B	28S ribosomal protein S18b, mitochondrial OS=Homo sapiens OX=9606 GN=MRPS18B PE=1 SV=1	High	103.4	100.7	102.7	96.6	93.3	89.6	102.267	93.1667	-	1.09767	0.0139319
Q96RT1	ERBIN	Erbin OS=Homo sapiens OX=9606 GN=ERBIN PE=1 SV=2	High	108.1	104.3	106.8	97.9	95.3	97.6	106.4	96.9333	-	1.09766	0.00239557
Q96DZ1	ERLEC1	Endoplasmic reticulum lectin 1 OS=Homo sapiens OX=9606 GN=ERLEC1 PE=1 SV=1	High	106.2	101.8	100	95.7	93.3	91.6	102.667	93.5333	-	1.09765	0.0140725
O43731	KDELR3	ER lumen protein-retaining receptor 3 OS=Homo sapiens OX=9606 GN=KDELR3 PE=2 SV=1	High	105.2	103.5	106.4	93.6	103.4	90.1	105.033	95.7	-	1.09753	0.083474
Q15003	NCAPH	Condensin complex subunit 2 OS=Homo sapiens OX=9606 GN=NCAPH PE=1 SV=3	High	101.5	112.6	109.4	98.6	99.1	97.1	107.833	98.2667	-	1.09735	0.0462453
Q15382	RHEB	GTP-binding protein Rheb OS=Homo sapiens OX=9606 GN=RHEB PE=1 SV=1	High	103.4	109.1	106.6	93.1	100	97.7	106.367	96.9333	-	1.09732	0.0225948
P82930	MRPS34	28S ribosomal protein S34, mitochondrial OS=Homo sapiens OX=9606 GN=MRPS34 PE=1 SV=2	High	102.8	104.1	100.2	92.4	94.6	92.9	102.367	93.3	-	1.09718	0.00239212
O95372	LYPLA2	Acyl-protein thioesterase 2 OS=Homo sapiens OX=9606 GN=LYPLA2 PE=1 SV=1	High	99.6	110.5	100.5	95.4	92.6	95.1	103.533	94.3667	-	1.09714	0.063746
Q00534	CDK6	Cyclin-dependent kinase 6 OS=Homo sapiens OX=9606 GN=CDK6 PE=1 SV=1	High	97.8	113.6	108.5	93.3	97	101.3	106.633	97.2	-	1.09705	0.143735
Q16851	UGP2	UTP--glucose-1-phosphate uridylyltransferase OS=Homo sapiens OX=9606 GN=UGP2 PE=1 SV=5	High	98.1	110	105.5	90.8	91.6	103.5	104.533	95.3	-	1.09689	0.160998
Q6P4E1	CASC4	Protein CASC4 OS=Homo sapiens OX=9606 GN=CASC4 PE=1 SV=2	High	109.8	103.4	102	98.1	95	94.3	105.067	95.8	-	1.09673	0.0255619
O75964	ATP5MG	ATP synthase subunit g, mitochondrial OS=Homo sapiens OX=9606 GN=ATP5MG PE=1 SV=3	High	107.7	104.5	104.2	96.2	95.3	97	105.467	96.1667	-	1.09671	0.00160453
O95433	AHSA1	Activator of 90 kDa heat shock protein ATPase homolog 1 OS=Homo sapiens OX=9606 GN=AHSA1 PE=1 SV=1	High	97.1	111.5	105.6	89	95.2	102.3	104.733	95.5	-	1.09668	0.179197
Q9Y2V7	COG6	Conserved oligomeric Golgi complex subunit 6 OS=Homo sapiens OX=9606 GN=COG6 PE=1 SV=2	High	104.3	106.8	100.9	86.4	103.4	94.7	104	94.8333	-	1.09666	0.152546
O75367	H2AFY	Core histone macro-H2A.1 OS=Homo sapiens OX=9606 GN=H2AFY PE=1 SV=4	High	112.8	104	102.2	97.2	99.6	94.1	106.333	96.9667	-	1.0966	0.0618245
Q15853	USF2	Upstream stimulatory factor 2 OS=Homo sapiens OX=9606 GN=USF2 PE=1 SV=1	High	112.2	103.9	107.7	100.5	96.3	98.5	107.933	98.4333	-	1.09651	0.0241396
Q9UKA4	AKAP11	A-kinase anchor protein 11 OS=Homo sapiens OX=9606 GN=AKAP11 PE=1 SV=1	Low	106.1	86.4	108.7	89.9	92.6	92.2	100.4	91.5667	-	1.09647	0.280808
P53618	COPB1	Coatomer subunit beta OS=Homo sapiens OX=9606 GN=COPB1 PE=1 SV=3	High	96.1	108.9	103.3	91.8	92.7	96.7	102.767	93.7333	-	1.09637	0.0867877
Q3KRA9	ALKBH6	Alpha-ketoglutarate-dependent dioxygenase alkB homolog 6 OS=Homo sapiens OX=9606 GN=ALKBH6 PE=1 SV=2	Low	114.2	96.3	102.4	99.4	96.8	89.2	104.3	95.1333	-	1.09636	0.206129
P18583	SON	Protein SON OS=Homo sapiens OX=9606 GN=SON PE=1 SV=4	High	110.6	102.8	105.6	97.8	97.2	96	106.333	97	-	1.09622	0.0163276
Q9NP72	RAB18	Ras-related protein Rab-18 OS=Homo sapiens OX=9606 GN=RAB18 PE=1 SV=1	High	107	109.2	102.8	98.2	96.4	96.4	106.333	97	-	1.09622	0.00906675
Q5SQN1	SNAP47	Synaptosomal-associated protein 47 OS=Homo sapiens OX=9606 GN=SNAP47 PE=1 SV=3	High	100.3	102.6	97.9	89	95	90.4	100.267	91.4667	-	1.09621	0.017736
P51452	DUSP3	Dual specificity protein phosphatase 3 OS=Homo sapiens OX=9606 GN=DUSP3 PE=1 SV=1	High	95.9	108	109.5	85.5	98.3	102.1	104.467	95.3	-	1.09619	0.238034
P15408	FOSL2	Fos-related antigen 2 OS=Homo sapiens OX=9606 GN=FOSL2 PE=1 SV=1	High	117.4	102.9	107.5	101.3	104.8	93	109.267	99.7	-	1.09595	0.158499
O75208	COQ9	Ubiquinone biosynthesis protein COQ9, mitochondrial OS=Homo sapiens OX=9606 GN=COQ9 PE=1 SV=1	High	105.6	99.7	104.8	95.7	91.7	95.6	103.367	94.3333	-	1.09576	0.0163876
Q9H6Y7	RNF167	E3 ubiquitin-protein ligase RNF167 OS=Homo sapiens OX=9606 GN=RNF167 PE=1 SV=1	Medium	106.7	105.3	102.9	98.1	86	103.3	104.967	95.8	-	1.09569	0.155344
P15559	NQO1	NAD(P)H dehydrogenase [quinone] 1 OS=Homo sapiens OX=9606 GN=NQO1 PE=1 SV=1	High	84.2	102.9	100.5	81.9	86.8	93.8	95.8667	87.5	-	1.09562	0.286813
Q5T160	RARS2	Probable arginine--tRNA ligase, mitochondrial OS=Homo sapiens OX=9606 GN=RARS2 PE=1 SV=1	High	102.9	102.7	100.7	95.5	92.7	91.4	102.1	93.2	-	1.09549	0.00312814
Q96I51	RCC1L	RCC1-like G exchanging factor-like protein OS=Homo sapiens OX=9606 GN=RCC1L PE=1 SV=2	High	95.8	97.3	100.6	89.2	91.9	87	97.9	89.3667	-	1.09549	0.0130826
Q86VR2	RETREG3	Reticulophagy regulator 3 OS=Homo sapiens OX=9606 GN=RETREG3 PE=1 SV=1	High	107.9	99.7	108.3	93.4	99.7	95.3	105.3	96.1333	-	1.09535	0.0528354
Q8IY95	TMEM192	Transmembrane protein 192 OS=Homo sapiens OX=9606 GN=TMEM192 PE=1 SV=1	High	107.2	106.2	106.1	96.1	98.1	97.5	106.5	97.2333	-	1.0953	0.000176603
Q8TBZ5	ZNF502	Zinc finger protein 502 OS=Homo sapiens OX=9606 GN=ZNF502 PE=1 SV=1	Low	110.2	118.4	102.5	110.6	97.5	94.2	110.367	100.767	-	1.09527	0.230515
O75475	PSIP1	PC4 and SFRS1-interacting protein OS=Homo sapiens OX=9606 GN=PSIP1 PE=1 SV=1	High	102.2	103.5	108.6	95.6	95.3	96.1	104.767	95.6667	-	1.09512	0.00983334
Q9UHJ9	PGAP2	Post-GPI attachment to proteins factor 2 OS=Homo sapiens OX=9606 GN=PGAP2 PE=1 SV=2	High	109.6	105.7	103.7	97.5	96.9	96.9	106.333	97.1	-	1.09509	0.00610898
Q9Y6Y8	SEC23IP	SEC23-interacting protein OS=Homo sapiens OX=9606 GN=SEC23IP PE=1 SV=1	High	101	117.5	103.2	96.9	101	95.9	107.233	97.9333	-	1.09496	0.160293
Q15363	TMED2	Transmembrane emp24 domain-containing protein 2 OS=Homo sapiens OX=9606 GN=TMED2 PE=1 SV=1	High	105.4	104.2	97.3	95	92.6	92.7	102.3	93.4333	-	1.0949	0.0284361
Q9H1K1	ISCU	Iron-sulfur cluster assembly enzyme ISCU, mitochondrial OS=Homo sapiens OX=9606 GN=ISCU PE=1 SV=2	High	101.6	103.3	98.7	91.3	92.6	93.4	101.2	92.4333	-	1.09484	0.0040267
Q08426	EHHADH	Peroxisomal bifunctional enzyme OS=Homo sapiens OX=9606 GN=EHHADH PE=1 SV=3	High	106.2	104.2	103.7	96	97.3	93.6	104.7	95.6333	-	1.09481	0.00239212
Q15286	RAB35	Ras-related protein Rab-35 OS=Homo sapiens OX=9606 GN=RAB35 PE=1 SV=1	High	108.3	101.7	100.9	96.1	95	92.9	103.633	94.6667	-	1.09472	0.0237933
O43852	CALU	Calumenin OS=Homo sapiens OX=9606 GN=CALU PE=1 SV=2	High	101.7	117	105.4	99.5	107.4	89.2	108.033	98.7	-	1.09456	0.253306
O00429	DNM1L	Dynamin-1-like protein OS=Homo sapiens OX=9606 GN=DNM1L PE=1 SV=2	High	97.7	114.8	105.9	89.5	96.8	104.6	106.133	96.9667	-	1.09453	0.23643
Q9BPZ7	MAPKAP1	Target of rapamycin complex 2 subunit MAPKAP1 OS=Homo sapiens OX=9606 GN=MAPKAP1 PE=1 SV=2	High	103.3	107.8	104	100.3	94.2	93.4	105.033	95.9667	-	1.09448	0.0248471
Q6P587	FAHD1	Acylpyruvase FAHD1, mitochondrial OS=Homo sapiens OX=9606 GN=FAHD1 PE=1 SV=2	High	109.5	107.7	103.8	97.1	99.7	96.5	107	97.7667	-	1.09444	0.00903676
P51148	RAB5C	Ras-related protein Rab-5C OS=Homo sapiens OX=9606 GN=RAB5C PE=1 SV=2	High	104.5	103.2	99.6	94.7	94.4	91.7	102.433	93.6	-	1.09437	0.0072234
O60488	ACSL4	Long-chain-fatty-acid--CoA ligase 4 OS=Homo sapiens OX=9606 GN=ACSL4 PE=1 SV=2	High	105.9	101.8	101	95.2	93.2	93.7	102.9	94.0333	-	1.09429	0.00557261
Q9UJJ9	GNPTG	N-acetylglucosamine-1-phosphotransferase subunit gamma OS=Homo sapiens OX=9606 GN=GNPTG PE=1 SV=1	High	108.7	106.3	103	96.6	98.6	95.4	106	96.8667	-	1.09429	0.0085669
Q9Y512	SAMM50	Sorting and assembly machinery component 50 homolog OS=Homo sapiens OX=9606 GN=SAMM50 PE=1 SV=3	High	108.2	103.6	101.6	96.4	95.8	94.2	104.467	95.4667	-	1.09427	0.0120036
Q14011	CIRBP	Cold-inducible RNA-binding protein OS=Homo sapiens OX=9606 GN=CIRBP PE=1 SV=1	High	95.8	101.4	102.5	90.6	92.4	90.9	99.9	91.3	-	1.09419	0.0160769
Q9NXU5	ARL15	ADP-ribosylation factor-like protein 15 OS=Homo sapiens OX=9606 GN=ARL15 PE=1 SV=1	High	103.8	100	104.1	90.8	99.4	91.2	102.633	93.8	-	1.09417	0.0463128
Q9H8P0	SRD5A3	Polyprenol reductase OS=Homo sapiens OX=9606 GN=SRD5A3 PE=1 SV=1	High	82.4	114.9	129.2	86.4	123.9	88.1	108.833	99.4667	-	1.09417	0.638777
Q92604	LPGAT1	Acyl-CoA:lysophosphatidylglycerol acyltransferase 1 OS=Homo sapiens OX=9606 GN=LPGAT1 PE=1 SV=1	High	108.1	101.9	102.7	96.2	95.9	93.7	104.233	95.2667	-	1.09412	0.0129628
P15311	EZR	Ezrin OS=Homo sapiens OX=9606 GN=EZR PE=1 SV=4	High	95.2	109.5	103.7	89.1	94.5	98.3	102.8	93.9667	-	1.094	0.148047
Q9Y2Q5	LAMTOR2	Ragulator complex protein LAMTOR2 OS=Homo sapiens OX=9606 GN=LAMTOR2 PE=1 SV=1	High	114.5	103.8	100.8	98.5	94.8	98.4	106.367	97.2333	-	1.09393	0.1027
P60602	ROMO1	Reactive oxygen species modulator 1 OS=Homo sapiens OX=9606 GN=ROMO1 PE=1 SV=1	High	112.7	103.7	100.4	99.5	95.5	94.6	105.6	96.5333	-	1.09392	0.0845463
Q3SXM5	HSDL1	Inactive hydroxysteroid dehydrogenase-like protein 1 OS=Homo sapiens OX=9606 GN=HSDL1 PE=1 SV=3	High	106.3	101.6	97.8	93.5	95.5	90.5	101.9	93.1667	-	1.09374	0.0377203
O95503	CBX6	Chromobox protein homolog 6 OS=Homo sapiens OX=9606 GN=CBX6 PE=1 SV=1	High	105.9	107	94.2	95.4	95.8	89.6	102.367	93.6	-	1.09366	0.126864
Q96LR5	UBE2E2	Ubiquitin-conjugating enzyme E2 E2 OS=Homo sapiens OX=9606 GN=UBE2E2 PE=1 SV=1	High	98.3	108.2	100.9	91.1	92.5	97.5	102.467	93.7	-	1.09356	0.0686363
A1XBS5	FAM92A	Protein FAM92A OS=Homo sapiens OX=9606 GN=FAM92A PE=1 SV=2	High	103.4	109.5	102.7	90.7	99	98.9	105.2	96.2	-	1.09356	0.061725
Q96EL3	MRPL53	39S ribosomal protein L53, mitochondrial OS=Homo sapiens OX=9606 GN=MRPL53 PE=1 SV=1	High	105	104.6	101.4	97.1	91.1	96.2	103.667	94.8	-	1.09353	0.0154474
Q96EU6	RRP36	Ribosomal RNA processing protein 36 homolog OS=Homo sapiens OX=9606 GN=RRP36 PE=1 SV=1	High	111.1	107.3	107.8	100.6	97.1	100.6	108.733	99.4333	-	1.09353	0.00507187
P49411	TUFM	Elongation factor Tu, mitochondrial OS=Homo sapiens OX=9606 GN=TUFM PE=1 SV=2	High	105.5	104.7	102	97	94.2	94.3	104.067	95.1667	-	1.09352	0.00314459
Q86WA6	BPHL	Valacyclovir hydrolase OS=Homo sapiens OX=9606 GN=BPHL PE=1 SV=1	High	104.3	100.8	106	97	93.2	94.3	103.7	94.8333	-	1.0935	0.00957778
P35908	KRT2	Keratin, type II cytoskeletal 2 epidermal OS=Homo sapiens OX=9606 GN=KRT2 PE=1 SV=2	High	116.6	93.6	87	82.6	104.1	85.1	99.0667	90.6	-	1.09345	0.49357
Q7Z406	MYH14	Myosin-14 OS=Homo sapiens OX=9606 GN=MYH14 PE=1 SV=2	High	109.1	110.5	109.3	104.2	98.5	98.1	109.633	100.267	-	1.09342	0.00972223
P31689	DNAJA1	DnaJ homolog subfamily A member 1 OS=Homo sapiens OX=9606 GN=DNAJA1 PE=1 SV=2	High	100	101.6	108.7	96.6	88	99.2	103.433	94.6	-	1.09338	0.109925
Q6IAA8	LAMTOR1	Ragulator complex protein LAMTOR1 OS=Homo sapiens OX=9606 GN=LAMTOR1 PE=1 SV=2	High	106.1	106.2	103.9	98.6	96.7	93.9	105.4	96.4	-	1.09336	0.00445742
Q8N2H4	SYS1	Protein SYS1 homolog OS=Homo sapiens OX=9606 GN=SYS1 PE=1 SV=1	High	101.7	105.1	106.4	95.3	95.3	95.9	104.4	95.5	-	1.09319	0.0032674
Q9NS69	TOMM22	Mitochondrial import receptor subunit TOM22 homolog OS=Homo sapiens OX=9606 GN=TOMM22 PE=1 SV=3	High	107.8	106	103.6	97	99.7	93.7	105.8	96.8	-	1.09298	0.0131858
P50336	PPOX	Protoporphyrinogen oxidase OS=Homo sapiens OX=9606 GN=PPOX PE=1 SV=1	High	104	101.8	105.9	92.6	100.7	91.9	103.9	95.0667	-	1.09292	0.0448086
P04062	GBA	Lysosomal acid glucosylceramidase OS=Homo sapiens OX=9606 GN=GBA PE=1 SV=3	High	105.9	105.7	103.7	97.1	97.1	94.3	105.1	96.1667	-	1.09289	0.00157058
P48200	IREB2	Iron-responsive element-binding protein 2 OS=Homo sapiens OX=9606 GN=IREB2 PE=1 SV=4	High	105.1	106.5	103.8	95.2	95	98.4	105.133	96.2	-	1.09286	0.0027004
P52848	NDST1	Bifunctional heparan sulfate N-deacetylase/N-sulfotransferase 1 OS=Homo sapiens OX=9606 GN=NDST1 PE=1 SV=1	High	111	107.4	103.3	98.5	95.2	100.7	107.233	98.1333	-	1.09273	0.0293139
P35232	PHB	Prohibitin OS=Homo sapiens OX=9606 GN=PHB PE=1 SV=1	High	109.2	105.3	103.9	97.7	98.3	95.4	106.133	97.1333	-	1.09266	0.00771887
O94811	TPPP	Tubulin polymerization-promoting protein OS=Homo sapiens OX=9606 GN=TPPP PE=1 SV=1	Medium	106.7	103.1	105.1	100.8	99	88.4	104.967	96.0667	-	1.09264	0.0904503
O95999	BCL10	B-cell lymphoma/leukemia 10 OS=Homo sapiens OX=9606 GN=BCL10 PE=1 SV=1	High	93.8	97.2	114.5	87	94.1	98.5	101.833	93.2	-	1.09263	0.298509
Q9BRV8	SIKE1	Suppressor of IKBKE 1 OS=Homo sapiens OX=9606 GN=SIKE1 PE=1 SV=1	High	109.4	100.2	110.1	100.2	97.3	95.1	106.567	97.5333	-	1.09262	0.0619851
Q9BY32	ITPA	Inosine triphosphate pyrophosphatase OS=Homo sapiens OX=9606 GN=ITPA PE=1 SV=2	High	98.3	107	104.5	89.7	89.4	104.5	103.267	94.5333	-	1.09238	0.194843
Q9HCD6	TANC2	Protein TANC2 OS=Homo sapiens OX=9606 GN=TANC2 PE=1 SV=3	High	98.1	109.3	101.5	101.1	89.6	92.1	102.967	94.2667	-	1.09229	0.145086
Q13190	STX5	Syntaxin-5 OS=Homo sapiens OX=9606 GN=STX5 PE=1 SV=2	High	107.1	104.3	104.1	100.3	96.6	92	105.167	96.3	-	1.09207	0.0266525
P22102	GART	Trifunctional purine biosynthetic protein adenosine-3 OS=Homo sapiens OX=9606 GN=GART PE=1 SV=1	High	98.4	114.7	109.6	92.4	98	105.1	107.567	98.5	-	1.09205	0.208718
Q96Q11	TRNT1	CCA tRNA nucleotidyltransferase 1, mitochondrial OS=Homo sapiens OX=9606 GN=TRNT1 PE=1 SV=2	High	95.1	101.2	100.3	91	90.5	90.1	98.8667	90.5333	-	1.09205	0.0122266
Q9UM00	TMCO1	Calcium load-activated calcium channel OS=Homo sapiens OX=9606 GN=TMCO1 PE=1 SV=2	High	111.6	106.7	104.5	97.1	98.9	99.6	107.6	98.5333	-	1.09202	0.0151984
O94855	SEC24D	Protein transport protein Sec24D OS=Homo sapiens OX=9606 GN=SEC24D PE=1 SV=2	High	97.8	102.9	110.3	92.9	97.4	94.5	103.667	94.9333	-	1.09199	0.0864581
O14494	PLPP1	Phospholipid phosphatase 1 OS=Homo sapiens OX=9606 GN=PLPP1 PE=1 SV=1	High	110.6	96.8	96.6	94	92.2	92.2	101.333	92.8	-	1.09195	0.141829
P49755	TMED10	Transmembrane emp24 domain-containing protein 10 OS=Homo sapiens OX=9606 GN=TMED10 PE=1 SV=2	High	105.1	104.6	99.1	96.2	93.6	93	102.933	94.2667	-	1.09194	0.0159273
Q96D15	RCN3	Reticulocalbin-3 OS=Homo sapiens OX=9606 GN=RCN3 PE=1 SV=1	High	97.9	111.9	101.6	94.5	100.2	90.5	103.8	95.0667	-	1.09187	0.158559
Q9UIJ5	ZDHHC2	Palmitoyltransferase ZDHHC2 OS=Homo sapiens OX=9606 GN=ZDHHC2 PE=1 SV=1	Medium	98.7	98.1	111.5	89.4	100.8	92.2	102.767	94.1333	-	1.09171	0.19514
P46977	STT3A	Dolichyl-diphosphooligosaccharide--protein glycosyltransferase subunit STT3A OS=Homo sapiens OX=9606 GN=STT3A PE=1 SV=2	High	109.2	102.4	98	96	95.7	91.9	103.2	94.5333	-	1.09168	0.0692658
Q96EY1	DNAJA3	DnaJ homolog subfamily A member 3, mitochondrial OS=Homo sapiens OX=9606 GN=DNAJA3 PE=1 SV=2	High	105.8	107.5	102.4	97	98.7	93.5	105.233	96.4	-	1.09163	0.0145821
P12004	PCNA	Proliferating cell nuclear antigen OS=Homo sapiens OX=9606 GN=PCNA PE=1 SV=1	High	95.1	107.5	113.3	92.4	95.4	101.6	105.3	96.4667	-	1.09157	0.215725
Q9BSH5	HDHD3	Haloacid dehalogenase-like hydrolase domain-containing protein 3 OS=Homo sapiens OX=9606 GN=HDHD3 PE=1 SV=1	High	102.9	102.1	106.2	95.5	98.2	91.4	103.733	95.0333	-	1.09155	0.0205514
Q9H488	POFUT1	GDP-fucose protein O-fucosyltransferase 1 OS=Homo sapiens OX=9606 GN=POFUT1 PE=1 SV=1	High	102.3	113.6	103.7	97.5	104.6	90.7	106.533	97.6	-	1.09153	0.171034
P04004	VTN	Vitronectin OS=Homo sapiens OX=9606 GN=VTN PE=1 SV=1	High	118.5	122.1	96.9	108.5	106	94.7	112.5	103.067	-	1.09153	0.350905
P08648	ITGA5	Integrin alpha-5 OS=Homo sapiens OX=9606 GN=ITGA5 PE=1 SV=2	High	104.4	98.5	101.8	93.1	94.6	91.5	101.567	93.0667	-	1.09133	0.0116035
Q16836	HADH	Hydroxyacyl-coenzyme A dehydrogenase, mitochondrial OS=Homo sapiens OX=9606 GN=HADH PE=1 SV=3	High	105.9	104	101	97.1	94.5	93.3	103.633	94.9667	-	1.09126	0.00879822
Q9P2G1	ANKIB1	Ankyrin repeat and IBR domain-containing protein 1 OS=Homo sapiens OX=9606 GN=ANKIB1 PE=1 SV=3	High	100.8	100.6	107.6	92.4	93.6	97.2	103	94.4	-	1.0911	0.0339509
Q7Z7H5	TMED4	Transmembrane emp24 domain-containing protein 4 OS=Homo sapiens OX=9606 GN=TMED4 PE=1 SV=1	High	111.1	103.5	99.2	97.4	95.8	94.4	104.6	95.8667	-	1.0911	0.0715266
P18564	ITGB6	Integrin beta-6 OS=Homo sapiens OX=9606 GN=ITGB6 PE=1 SV=2	High	100	100.5	96.9	92.3	88.6	91.7	99.1333	90.8667	-	1.09098	0.00677069
Q5R372	RABGAP1L	Rab GTPase-activating protein 1-like OS=Homo sapiens OX=9606 GN=RABGAP1L PE=1 SV=1	High	91.9	104.3	112	92.6	97.9	92	102.733	94.1667	-	1.09097	0.23592
Q8N428	GALNT16	Polypeptide N-acetylgalactosaminyltransferase 16 OS=Homo sapiens OX=9606 GN=GALNT16 PE=1 SV=2	High	103.5	98.8	99	91.3	97.1	87.8	100.433	92.0667	-	1.09088	0.0549342
Q9HAV0	GNB4	Guanine nucleotide-binding protein subunit beta-4 OS=Homo sapiens OX=9606 GN=GNB4 PE=1 SV=3	High	106.5	99.5	102.7	95.2	92.9	94.9	102.9	94.3333	-	1.09081	0.0162924
O76003	GLRX3	Glutaredoxin-3 OS=Homo sapiens OX=9606 GN=GLRX3 PE=1 SV=2	High	94.5	106.1	107.3	92	93.8	96.5	102.633	94.1	-	1.09068	0.117305
P51589	CYP2J2	Cytochrome P450 2J2 OS=Homo sapiens OX=9606 GN=CYP2J2 PE=1 SV=2	High	104.6	103.2	101.4	92.8	93.4	97.3	103.067	94.5	-	1.09065	0.00709839
O60476	MAN1A2	Mannosyl-oligosaccharide 1,2-alpha-mannosidase IB OS=Homo sapiens OX=9606 GN=MAN1A2 PE=1 SV=1	High	106.6	102.2	102.1	96.5	96.4	92.2	103.633	95.0333	-	1.09049	0.013785
Q96II8	LRCH3	DISP complex protein LRCH3 OS=Homo sapiens OX=9606 GN=LRCH3 PE=1 SV=2	High	120.5	101.3	100.5	102.1	98.1	95.4	107.433	98.5333	-	1.09032	0.261964
Q8IYQ7	THNSL1	Threonine synthase-like 1 OS=Homo sapiens OX=9606 GN=THNSL1 PE=1 SV=2	High	99.7	102.6	102.1	92.4	97.8	89	101.467	93.0667	-	1.09026	0.0363932
P43307	SSR1	Translocon-associated protein subunit alpha OS=Homo sapiens OX=9606 GN=SSR1 PE=1 SV=3	High	108.8	102.1	102	97.5	95.3	94.2	104.3	95.6667	-	1.09024	0.0243787
P02774	GC	Vitamin D-binding protein OS=Homo sapiens OX=9606 GN=GC PE=1 SV=2	High	88.1	91.2	103.9	77.3	90	92.5	94.4	86.6	-	1.09007	0.311929
P56557	TMEM50B	Transmembrane protein 50B OS=Homo sapiens OX=9606 GN=TMEM50B PE=1 SV=2	High	110.5	98.9	103.6	98.9	101.4	86.9	104.333	95.7333	-	1.08983	0.199498
Q9P2C4	TMEM181	Transmembrane protein 181 OS=Homo sapiens OX=9606 GN=TMEM181 PE=1 SV=2	High	113.3	94.8	97.8	93.4	97.8	89.5	101.967	93.5667	-	1.08978	0.247802
P30049	ATP5F1D	ATP synthase subunit delta, mitochondrial OS=Homo sapiens OX=9606 GN=ATP5F1D PE=1 SV=2	High	109.6	104	104.5	99.6	97.3	95	106.033	97.3	-	1.08976	0.0172531
Q9H2K0	MTIF3	Translation initiation factor IF-3, mitochondrial OS=Homo sapiens OX=9606 GN=MTIF3 PE=1 SV=4	High	105.2	99.6	103.6	97.2	96.6	89.2	102.8	94.3333	-	1.08975	0.0507023
P03928	MT-ATP8	ATP synthase protein 8 OS=Homo sapiens OX=9606 GN=MT-ATP8 PE=1 SV=1	High	107.3	94.6	99.5	96.3	90.4	89.9	100.467	92.2	-	1.08966	0.12239
Q9UHQ4	BCAP29	B-cell receptor-associated protein 29 OS=Homo sapiens OX=9606 GN=BCAP29 PE=1 SV=2	High	109	103.7	99.7	97.9	92.9	95.9	104.133	95.5667	-	1.08964	0.0488478
Q96B70	LENG9	Leukocyte receptor cluster member 9 OS=Homo sapiens OX=9606 GN=LENG9 PE=2 SV=2	Low	96	107.2	93.7	85.8	89.8	96.9	98.9667	90.8333	-	1.08954	0.198591
O00233	PSMD9	26S proteasome non-ATPase regulatory subunit 9 OS=Homo sapiens OX=9606 GN=PSMD9 PE=1 SV=3	High	100.1	104	103.8	92.3	95.2	95.1	102.633	94.2	-	1.08953	0.0059979
Q15904	ATP6AP1	V-type proton ATPase subunit S1 OS=Homo sapiens OX=9606 GN=ATP6AP1 PE=1 SV=2	High	105.7	106.2	102.4	96.4	96.9	95.2	104.767	96.1667	-	1.08943	0.00266423
Q7Z3J2	VPS35L	VPS35 endosomal protein sorting factor-like OS=Homo sapiens OX=9606 GN=VPS35L PE=1 SV=2	High	100.6	105.5	102.4	88	97.5	97.7	102.833	94.4	-	1.08934	0.073915
Q86UB9	TMEM135	Transmembrane protein 135 OS=Homo sapiens OX=9606 GN=TMEM135 PE=2 SV=2	High	109.1	99.9	102	96.1	98.3	91.1	103.667	95.1667	-	1.08932	0.0723665
Q15070	OXA1L	Mitochondrial inner membrane protein OXA1L OS=Homo sapiens OX=9606 GN=OXA1L PE=1 SV=3	High	111.4	99.5	103.8	97.7	95.7	95.5	104.9	96.3	-	1.0893	0.0725199
O75352	MPDU1	Mannose-P-dolichol utilization defect 1 protein OS=Homo sapiens OX=9606 GN=MPDU1 PE=1 SV=2	High	107.2	104.4	100.8	97.8	95.4	93.6	104.133	95.6	-	1.08926	0.0182932
Q8N1S5	SLC39A11	Zinc transporter ZIP11 OS=Homo sapiens OX=9606 GN=SLC39A11 PE=2 SV=3	Medium	97.4	100.9	99.5	87.8	80.2	105.4	99.2667	91.1333	-	1.08925	0.340982
P15151	PVR	Poliovirus receptor OS=Homo sapiens OX=9606 GN=PVR PE=1 SV=2	High	107.3	104.4	106.9	99.4	95.4	97.7	106.2	97.5	-	1.08923	0.00410216
Q7Z3D6	DGLUCY	D-glutamate cyclase, mitochondrial OS=Homo sapiens OX=9606 GN=DGLUCY PE=1 SV=2	High	98.1	101.5	99.5	92.4	91.4	90.8	99.7	91.5333	-	1.08922	0.00170553
P42330	AKR1C3	Aldo-keto reductase family 1 member C3 OS=Homo sapiens OX=9606 GN=AKR1C3 PE=1 SV=4	High	84.6	98.8	103.5	81.2	83.6	98.6	95.6333	87.8	-	1.08922	0.375828
Q9NWR8	MCUB	Calcium uniporter regulatory subunit MCUb, mitochondrial OS=Homo sapiens OX=9606 GN=MCUB PE=1 SV=2	High	112.6	102.7	98.6	95.8	94.7	97.7	104.633	96.0667	-	1.08917	0.113862
Q9HCS5	EPB41L4A	Band 4.1-like protein 4A OS=Homo sapiens OX=9606 GN=EPB41L4A PE=1 SV=2	High	102.7	101.2	102.7	95.6	95.3	90.6	102.2	93.8333	-	1.08917	0.00782946
O94826	TOMM70	Mitochondrial import receptor subunit TOM70 OS=Homo sapiens OX=9606 GN=TOMM70 PE=1 SV=1	High	109.4	104.6	101.2	98	96.3	95.1	105.067	96.4667	-	1.08915	0.0270614
Q92552	MRPS27	28S ribosomal protein S27, mitochondrial OS=Homo sapiens OX=9606 GN=MRPS27 PE=1 SV=3	High	99	99.6	98.3	94	92.2	86.4	98.9667	90.8667	-	1.08914	0.0252132
Q96N38	ZNF714	Zinc finger protein 714 OS=Homo sapiens OX=9606 GN=ZNF714 PE=2 SV=3	High	110.1	100.9	109.2	104	94.7	95.3	106.733	98	-	1.08912	0.105847
Q8N108	MIER1	Mesoderm induction early response protein 1 OS=Homo sapiens OX=9606 GN=MIER1 PE=1 SV=2	High	96.4	90.3	128.8	93.1	121.1	75.5	105.167	96.5667	-	1.08906	0.655322
P04843	RPN1	Dolichyl-diphosphooligosaccharide--protein glycosyltransferase subunit 1 OS=Homo sapiens OX=9606 GN=RPN1 PE=1 SV=1	High	106	103.1	100.4	96.2	95	93	103.167	94.7333	-	1.08902	0.0106817
O75695	RP2	Protein XRP2 OS=Homo sapiens OX=9606 GN=RP2 PE=1 SV=4	High	107	100.4	100.9	95.6	92.3	95.2	102.767	94.3667	-	1.08901	0.0236857
O96028	NSD2	Histone-lysine N-methyltransferase NSD2 OS=Homo sapiens OX=9606 GN=NSD2 PE=1 SV=1	High	108.8	106.9	107.6	97.3	104.2	95.4	107.767	98.9667	-	1.08892	0.0321927
Q9BZW4	TM6SF2	Transmembrane 6 superfamily member 2 OS=Homo sapiens OX=9606 GN=TM6SF2 PE=1 SV=3	High	116.5	105.6	105	98.3	104.4	97.7	109.033	100.133	-	1.08888	0.107659
Q9Y2R5	MRPS17	28S ribosomal protein S17, mitochondrial OS=Homo sapiens OX=9606 GN=MRPS17 PE=1 SV=1	High	105.9	101.9	98	94	93.5	93.4	101.933	93.6333	-	1.08864	0.0222108
P36952	SERPINB5	Serpin B5 OS=Homo sapiens OX=9606 GN=SERPINB5 PE=1 SV=2	High	100.2	95.7	97.7	84.9	92.9	91.9	97.8667	89.9	-	1.08862	0.0482303
P02786	TFRC	Transferrin receptor protein 1 OS=Homo sapiens OX=9606 GN=TFRC PE=1 SV=2	High	103.6	97.6	93.9	92.7	90.9	87.5	98.3667	90.3667	-	1.08853	0.0673956
P36542	ATP5F1C	ATP synthase subunit gamma, mitochondrial OS=Homo sapiens OX=9606 GN=ATP5F1C PE=1 SV=1	High	110.5	105.3	98.1	98.9	96.2	93.3	104.633	96.1333	-	1.08842	0.0972919
A3KMH1	VWA8	von Willebrand factor A domain-containing protein 8 OS=Homo sapiens OX=9606 GN=VWA8 PE=1 SV=2	High	104.2	103.2	104.4	95.3	96.4	94.8	103.933	95.5	-	1.08831	0.000149581
Q9Y277	VDAC3	Voltage-dependent anion-selective channel protein 3 OS=Homo sapiens OX=9606 GN=VDAC3 PE=1 SV=1	High	109.3	103.5	100.3	96.7	96.5	94.5	104.367	95.9	-	1.08829	0.0360151
P25490	YY1	Transcriptional repressor protein YY1 OS=Homo sapiens OX=9606 GN=YY1 PE=1 SV=2	High	106.8	106.3	102.7	97.4	97.4	95.4	105.267	96.7333	-	1.08822	0.00420257
O00214	LGALS8	Galectin-8 OS=Homo sapiens OX=9606 GN=LGALS8 PE=1 SV=4	High	104.8	104.7	102	96.7	94.2	95.4	103.833	95.4333	-	1.08802	0.00197517
P35240	NF2	Merlin OS=Homo sapiens OX=9606 GN=NF2 PE=1 SV=1	High	108.4	105.7	108.6	99.4	96.4	100.8	107.567	98.8667	-	1.088	0.00554788
Q92541	RTF1	RNA polymerase-associated protein RTF1 homolog OS=Homo sapiens OX=9606 GN=RTF1 PE=1 SV=4	High	99	105.1	109.2	92.7	101	94.3	104.433	96	-	1.08785	0.0968946
Q9BTZ2	DHRS4	Dehydrogenase/reductase SDR family member 4 OS=Homo sapiens OX=9606 GN=DHRS4 PE=1 SV=3	High	108.8	105.2	101.8	99.1	96.5	94.7	105.267	96.7667	-	1.08784	0.0236833
P38117	ETFB	Electron transfer flavoprotein subunit beta OS=Homo sapiens OX=9606 GN=ETFB PE=1 SV=3	High	103	102.7	101.5	95.5	93.2	93.7	102.4	94.1333	-	1.08782	0.000585146
P36383	GJC1	Gap junction gamma-1 protein OS=Homo sapiens OX=9606 GN=GJC1 PE=1 SV=2	High	101.9	99.6	110.8	94.5	98.5	94.1	104.1	95.7	-	1.08777	0.0852834
Q14344	GNA13	Guanine nucleotide-binding protein subunit alpha-13 OS=Homo sapiens OX=9606 GN=GNA13 PE=1 SV=2	High	106.6	99.9	102.7	96	95.4	92.9	103.067	94.7667	-	1.08758	0.0184832
Q96PD2	DCBLD2	Discoidin, CUB and LCCL domain-containing protein 2 OS=Homo sapiens OX=9606 GN=DCBLD2 PE=1 SV=1	High	100.7	94.7	100.5	90.9	91.9	89.3	98.6333	90.7	-	1.08747	0.0197217
Q9UBG0	MRC2	C-type mannose receptor 2 OS=Homo sapiens OX=9606 GN=MRC2 PE=1 SV=2	High	106.6	98.6	98.6	94.5	95.4	89.5	101.267	93.1333	-	1.08733	0.0658794
Q13505	MTX1	Metaxin-1 OS=Homo sapiens OX=9606 GN=MTX1 PE=1 SV=3	High	110.1	102.3	99	98.1	95.4	92.9	103.8	95.4667	-	1.08729	0.0825949
O43252	PAPSS1	Bifunctional 3'-phosphoadenosine 5'-phosphosulfate synthase 1 OS=Homo sapiens OX=9606 GN=PAPSS1 PE=1 SV=2	High	99.9	105.2	107.7	91.4	96.5	99.8	104.267	95.9	-	1.08724	0.0672253
P50453	SERPINB9	Serpin B9 OS=Homo sapiens OX=9606 GN=SERPINB9 PE=1 SV=1	High	92.4	106.4	107.9	90.3	95	96.8	102.233	94.0333	-	1.0872	0.196894
O14791	APOL1	Apolipoprotein L1 OS=Homo sapiens OX=9606 GN=APOL1 PE=1 SV=5	High	105.8	99.1	99.9	95.6	94.6	90.2	101.6	93.4667	-	1.08702	0.0388537
Q9HB71	CACYBP	Calcyclin-binding protein OS=Homo sapiens OX=9606 GN=CACYBP PE=1 SV=2	High	94.1	114.3	104.4	89.9	95.9	102	104.267	95.9333	-	1.08687	0.287473
Q6P087	RPUSD3	Mitochondrial mRNA pseudouridine synthase RPUSD3 OS=Homo sapiens OX=9606 GN=RPUSD3 PE=1 SV=3	High	104.4	100.8	102.9	86.3	83.4	113.8	102.7	94.5	-	1.08677	0.447342
Q70IA6	MOB2	MOB kinase activator 2 OS=Homo sapiens OX=9606 GN=MOB2 PE=1 SV=1	Medium	97.2	115.2	99.6	89.6	99.4	98.1	104	95.7	-	1.08673	0.266016
Q8N766	EMC1	ER membrane protein complex subunit 1 OS=Homo sapiens OX=9606 GN=EMC1 PE=1 SV=1	High	111.4	105.4	101.5	98.3	98.8	95.8	106.1	97.6333	-	1.08672	0.0488701
Q9NUE0	ZDHHC18	Palmitoyltransferase ZDHHC18 OS=Homo sapiens OX=9606 GN=ZDHHC18 PE=1 SV=2	High	100.5	100.5	102.6	95	95	89.4	101.2	93.1333	-	1.08661	0.0155233
P56159	GFRA1	GDNF family receptor alpha-1 OS=Homo sapiens OX=9606 GN=GFRA1 PE=1 SV=2	High	126.9	123.7	121	112.2	116.1	113.7	123.867	114	-	1.08655	0.00854965
P45985	MAP2K4	Dual specificity mitogen-activated protein kinase kinase 4 OS=Homo sapiens OX=9606 GN=MAP2K4 PE=1 SV=1	High	102.3	102.2	105.6	93.4	97.3	94.7	103.367	95.1333	-	1.08655	0.00677437
Q9Y6Y0	IVNS1ABP	Influenza virus NS1A-binding protein OS=Homo sapiens OX=9606 GN=IVNS1ABP PE=1 SV=3	High	85.8	104.9	94.5	83.9	92.7	85.9	95.0667	87.5	-	1.08648	0.284613
Q8N130	SLC34A3	Sodium-dependent phosphate transport protein 2C OS=Homo sapiens OX=9606 GN=SLC34A3 PE=1 SV=2	High	100.1	104.5	93.4	91.8	99.9	82.6	99.3333	91.4333	-	1.0864	0.254892
P15880	RPS2	40S ribosomal protein S2 OS=Homo sapiens OX=9606 GN=RPS2 PE=1 SV=2	High	106.3	111.6	96.6	100.6	91.9	97	104.833	96.5	-	1.08636	0.175281
P43005	SLC1A1	Excitatory amino acid transporter 3 OS=Homo sapiens OX=9606 GN=SLC1A1 PE=1 SV=2	High	108.5	97.5	106.1	95.7	100.7	90.9	104.033	95.7667	-	1.08632	0.131935
Q8N6R0	EEF1AKNMT	eEF1A lysine and N-terminal methyltransferase OS=Homo sapiens OX=9606 GN=EEF1AKNMT PE=1 SV=1	High	103.6	105.7	105.5	100.3	96.1	93.4	104.933	96.6	-	1.08627	0.0169868
Q8TCT9	HM13	Minor histocompatibility antigen H13 OS=Homo sapiens OX=9606 GN=HM13 PE=1 SV=1	High	113.9	107.8	103.2	102.1	98.9	98.1	108.3	99.7	-	1.08626	0.0612189
Q14789	GOLGB1	Golgin subfamily B member 1 OS=Homo sapiens OX=9606 GN=GOLGB1 PE=1 SV=2	High	109	103.3	103.8	97.8	97.1	96.1	105.367	97	-	1.08625	0.0114082
Q96K19	RNF170	E3 ubiquitin-protein ligase RNF170 OS=Homo sapiens OX=9606 GN=RNF170 PE=1 SV=2	High	108.8	103	103.4	97.3	96.2	96.7	105.067	96.7333	-	1.08615	0.0117576
Q8TBY8	PMFBP1	Polyamine-modulated factor 1-binding protein 1 OS=Homo sapiens OX=9606 GN=PMFBP1 PE=1 SV=3	Medium	88.2	115.3	104.4	86	95.4	102.1	102.633	94.5	-	1.08607	0.424445
Q9P0L0	VAPA	Vesicle-associated membrane protein-associated protein A OS=Homo sapiens OX=9606 GN=VAPA PE=1 SV=3	High	108.8	104.9	100	98	95	95.9	104.567	96.3	-	1.08584	0.0374495
Q969N2	PIGT	GPI transamidase component PIG-T OS=Homo sapiens OX=9606 GN=PIGT PE=1 SV=1	High	106.7	102.1	98	95.6	94.1	92.9	102.267	94.2	-	1.08563	0.0374569
Q6IAN0	DHRS7B	Dehydrogenase/reductase SDR family member 7B OS=Homo sapiens OX=9606 GN=DHRS7B PE=1 SV=2	High	107.2	103.1	100.4	93.3	98.6	94.3	103.567	95.4	-	1.0856	0.0331937
P84095	RHOG	Rho-related GTP-binding protein RhoG OS=Homo sapiens OX=9606 GN=RHOG PE=1 SV=1	High	105.7	102.6	102.7	98.2	93.9	94.4	103.667	95.5	-	1.08551	0.00855963
Q9H902	REEP1	Receptor expression-enhancing protein 1 OS=Homo sapiens OX=9606 GN=REEP1 PE=1 SV=1	High	103.1	98.4	105.8	92.9	95.4	94.8	102.433	94.3667	-	1.08548	0.0243797
P57105	SYNJ2BP	Synaptojanin-2-binding protein OS=Homo sapiens OX=9606 GN=SYNJ2BP PE=1 SV=2	High	105	100.5	102	94.8	95	93.5	102.5	94.4333	-	1.08542	0.00454795
Q9UI32	GLS2	Glutaminase liver isoform, mitochondrial OS=Homo sapiens OX=9606 GN=GLS2 PE=1 SV=2	Medium	107.5	104.3	98.4	97.6	94.9	93.3	103.4	95.2667	-	1.08537	0.0507982
Q14964	RAB39A	Ras-related protein Rab-39A OS=Homo sapiens OX=9606 GN=RAB39A PE=1 SV=2	Low	112.4	114.7	97.2	101.2	103.2	94.4	108.1	99.6	-	1.08534	0.236062
Q08379	GOLGA2	Golgin subfamily A member 2 OS=Homo sapiens OX=9606 GN=GOLGA2 PE=1 SV=3	High	105.2	100.6	99.9	92.2	98.4	91.1	101.9	93.9	-	1.0852	0.0467974
Q8N0X7	SPART	Spartin OS=Homo sapiens OX=9606 GN=SPART PE=1 SV=1	High	101.9	104.2	104	91.2	93.4	101.2	103.367	95.2667	-	1.08502	0.0603862
Q9BYD3	MRPL4	39S ribosomal protein L4, mitochondrial OS=Homo sapiens OX=9606 GN=MRPL4 PE=1 SV=1	High	103.1	101.3	103.3	96.3	94.3	93	102.567	94.5333	-	1.08498	0.00221879
Q96GF1	RNF185	E3 ubiquitin-protein ligase RNF185 OS=Homo sapiens OX=9606 GN=RNF185 PE=1 SV=1	High	111.2	102.7	103	96.6	97.4	98.1	105.633	97.3667	-	1.0849	0.0426723
Q96FM1	PGAP3	Post-GPI attachment to proteins factor 3 OS=Homo sapiens OX=9606 GN=PGAP3 PE=1 SV=2	High	108.8	95.3	96.8	93.3	89.3	94.8	100.3	92.4667	-	1.08472	0.162129
Q86UL3	GPAT4	Glycerol-3-phosphate acyltransferase 4 OS=Homo sapiens OX=9606 GN=GPAT4 PE=1 SV=1	High	106.3	103.2	101.7	97	97.4	92.5	103.733	95.6333	-	1.0847	0.0174651
O00124	UBXN8	UBX domain-containing protein 8 OS=Homo sapiens OX=9606 GN=UBXN8 PE=1 SV=2	High	98.7	101.1	108.4	91.1	94.7	98.4	102.733	94.7333	-	1.08445	0.0902929
O14579	COPE	Coatomer subunit epsilon OS=Homo sapiens OX=9606 GN=COPE PE=1 SV=3	High	96.7	108.9	103.2	94.9	93.1	96.8	102.933	94.9333	-	1.08427	0.0955613
Q9HD34	LYRM4	LYR motif-containing protein 4 OS=Homo sapiens OX=9606 GN=LYRM4 PE=1 SV=1	High	106.6	98.8	102.3	97.4	99.1	87.3	102.567	94.6	-	1.08421	0.138841
Q8TBA6	GOLGA5	Golgin subfamily A member 5 OS=Homo sapiens OX=9606 GN=GOLGA5 PE=1 SV=3	High	108.6	102.9	102.9	98.1	97	94.9	104.8	96.6667	-	1.08414	0.018493
P11717	IGF2R	Cation-independent mannose-6-phosphate receptor OS=Homo sapiens OX=9606 GN=IGF2R PE=1 SV=3	High	106.2	100.2	101.7	95.4	95.8	93	102.7	94.7333	-	1.0841	0.0164538
Q9Y2Q3	GSTK1	Glutathione S-transferase kappa 1 OS=Homo sapiens OX=9606 GN=GSTK1 PE=1 SV=3	High	108.2	104.1	102.3	99	95.2	96	104.867	96.7333	-	1.08408	0.0177839
P43304	GPD2	Glycerol-3-phosphate dehydrogenase, mitochondrial OS=Homo sapiens OX=9606 GN=GPD2 PE=1 SV=3	High	112.6	105.9	101.9	99.6	98.1	97.9	106.8	98.5333	-	1.0839	0.0594142
P16220	CREB1	Cyclic AMP-responsive element-binding protein 1 OS=Homo sapiens OX=9606 GN=CREB1 PE=1 SV=2	High	107.8	105.8	104.6	100.3	98.7	94.6	106.067	97.8667	-	1.08379	0.0133358
O95831	AIFM1	Apoptosis-inducing factor 1, mitochondrial OS=Homo sapiens OX=9606 GN=AIFM1 PE=1 SV=1	High	108.3	105.8	104.2	97.8	99.4	96.5	106.1	97.9	-	1.08376	0.00491873
Q9UBS4	DNAJB11	DnaJ homolog subfamily B member 11 OS=Homo sapiens OX=9606 GN=DNAJB11 PE=1 SV=1	High	100.8	105.2	102.2	97.4	97	90	102.733	94.8	-	1.08368	0.043896
Q96KG9	SCYL1	N-terminal kinase-like protein OS=Homo sapiens OX=9606 GN=SCYL1 PE=1 SV=1	High	104.3	108.2	106.2	96.4	97.3	100.4	106.233	98.0333	-	1.08365	0.00771806
Q9Y5B9	SUPT16H	FACT complex subunit SPT16 OS=Homo sapiens OX=9606 GN=SUPT16H PE=1 SV=1	High	115.3	108.1	107.1	102.9	101.7	100.4	110.167	101.667	-	1.08361	0.0338748
Q9H1E5	TMX4	Thioredoxin-related transmembrane protein 4 OS=Homo sapiens OX=9606 GN=TMX4 PE=1 SV=1	High	107.6	103.7	102.5	97.3	97.5	94.8	104.6	96.5333	-	1.08356	0.0103106
Q99717	SMAD5	Mothers against decapentaplegic homolog 5 OS=Homo sapiens OX=9606 GN=SMAD5 PE=1 SV=1	High	101	99	100.2	92.3	92.5	92.3	100.067	92.3667	-	1.08336	0.000192431
Q8NFH3	NUP43	Nucleoporin Nup43 OS=Homo sapiens OX=9606 GN=NUP43 PE=1 SV=1	High	102.8	100	106.6	93.1	97.8	94.7	103.133	95.2	-	1.08333	0.0281962
Q9BY50	SEC11C	Signal peptidase complex catalytic subunit SEC11C OS=Homo sapiens OX=9606 GN=SEC11C PE=1 SV=3	High	109.4	107.6	104.2	100.9	94.7	100.9	107.067	98.8333	-	1.08331	0.0327164
P40189	IL6ST	Interleukin-6 receptor subunit beta OS=Homo sapiens OX=9606 GN=IL6ST PE=1 SV=2	High	107.5	103.1	104.1	99.4	93.4	97.7	104.9	96.8333	-	1.0833	0.0223248
Q15118	PDK1	[Pyruvate dehydrogenase (acetyl-transferring)] kinase isozyme 1, mitochondrial OS=Homo sapiens OX=9606 GN=PDK1 PE=1 SV=1	High	102.4	97.2	99.7	92.7	94.4	89.2	99.7667	92.1	-	1.08324	0.0232618
Q16394	EXT1	Exostosin-1 OS=Homo sapiens OX=9606 GN=EXT1 PE=1 SV=2	High	105.1	105.3	108.6	103.1	99.1	92.3	106.333	98.1667	-	1.08319	0.0714023
Q9GZM5	YIPF3	Protein YIPF3 OS=Homo sapiens OX=9606 GN=YIPF3 PE=1 SV=1	High	102.9	103	108.7	96.1	101.1	93.3	104.867	96.8333	-	1.08296	0.0543202
Q9NP92	MRPS30	39S ribosomal protein S30, mitochondrial OS=Homo sapiens OX=9606 GN=MRPS30 PE=1 SV=2	High	104.3	100.7	99.5	93.8	94.8	92.6	101.5	93.7333	-	1.08286	0.00788736
Q16134	ETFDH	Electron transfer flavoprotein-ubiquinone oxidoreductase, mitochondrial OS=Homo sapiens OX=9606 GN=ETFDH PE=1 SV=2	High	102.7	97.7	96.3	90.4	91.8	91.8	98.9	91.3333	-	1.08285	0.0193097
P11117	ACP2	Lysosomal acid phosphatase OS=Homo sapiens OX=9606 GN=ACP2 PE=1 SV=3	High	103.7	104.4	102.8	96	97	94.2	103.633	95.7333	-	1.08252	0.00110172
O14980	XPO1	Exportin-1 OS=Homo sapiens OX=9606 GN=XPO1 PE=1 SV=1	High	95.9	111.8	107.2	92.7	97.3	100.9	104.967	96.9667	-	1.0825	0.20475
Q9UGC6	RGS17	Regulator of G-protein signaling 17 OS=Homo sapiens OX=9606 GN=RGS17 PE=1 SV=2	High	99.8	96.3	122.1	89.1	127.1	77.8	106.067	98	-	1.08231	0.659143
P63313	TMSB10	Thymosin beta-10 OS=Homo sapiens OX=9606 GN=TMSB10 PE=1 SV=2	High	78.1	89.9	105.6	61.7	93	98.1	91.2	84.2667	-	1.08228	0.643865
P61165	TMEM258	Transmembrane protein 258 OS=Homo sapiens OX=9606 GN=TMEM258 PE=1 SV=1	High	113.9	100.6	98.7	102.4	96.3	90.7	104.4	96.4667	-	1.08224	0.246879
Q08945	SSRP1	FACT complex subunit SSRP1 OS=Homo sapiens OX=9606 GN=SSRP1 PE=1 SV=1	High	113.4	108.3	107.5	101.3	102.5	100.4	109.733	101.4	-	1.08218	0.0128101
P48509	CD151	CD151 antigen OS=Homo sapiens OX=9606 GN=CD151 PE=1 SV=3	High	105.3	98	104	95.6	94.6	93.8	102.433	94.6667	-	1.08204	0.0281604
Q15645	TRIP13	Pachytene checkpoint protein 2 homolog OS=Homo sapiens OX=9606 GN=TRIP13 PE=1 SV=2	High	98.3	115.9	104.2	95.2	100.9	98.2	106.133	98.1	-	1.08189	0.212945
Q8N6L1	KRTCAP2	Keratinocyte-associated protein 2 OS=Homo sapiens OX=9606 GN=KRTCAP2 PE=1 SV=2	High	106.2	100.4	100	99.3	90.7	93.4	102.2	94.4667	-	1.08186	0.075087
O75882	ATRN	Attractin OS=Homo sapiens OX=9606 GN=ATRN PE=1 SV=2	High	107.9	102	97.3	96.2	95.1	92.7	102.4	94.6667	-	1.08169	0.0751802
Q9NQX3	GPHN	Gephyrin OS=Homo sapiens OX=9606 GN=GPHN PE=1 SV=1	High	100.7	101.8	106.1	94.5	99.3	91.5	102.867	95.1	-	1.08167	0.0504479
Q9Y6A1	POMT1	Protein O-mannosyl-transferase 1 OS=Homo sapiens OX=9606 GN=POMT1 PE=1 SV=3	High	100.4	111.9	111.1	94.4	117.9	86.7	107.8	99.6667	-	1.08161	0.465369
Q05639	EEF1A2	Elongation factor 1-alpha 2 OS=Homo sapiens OX=9606 GN=EEF1A2 PE=1 SV=1	High	93.5	114.1	105.4	94	92.8	102.6	104.333	96.4667	-	1.08155	0.306793
Q86XR8	CEP57	Centrosomal protein of 57 kDa OS=Homo sapiens OX=9606 GN=CEP57 PE=1 SV=2	High	90.9	109.9	93.8	83.7	101.9	86.8	98.2	90.8	-	1.0815	0.415581
Q8TBM8	DNAJB14	DnaJ homolog subfamily B member 14 OS=Homo sapiens OX=9606 GN=DNAJB14 PE=1 SV=1	High	105.1	105.1	100.7	95.4	100.3	91.8	103.633	95.8333	-	1.08139	0.0529461
Q9H6X2	ANTXR1	Anthrax toxin receptor 1 OS=Homo sapiens OX=9606 GN=ANTXR1 PE=1 SV=2	High	96.6	96.6	93.9	87.2	92	86.3	95.7	88.5	-	1.08136	0.0222128
P11387	TOP1	DNA topoisomerase 1 OS=Homo sapiens OX=9606 GN=TOP1 PE=1 SV=2	High	109.3	105.1	98.2	100.6	96.2	92.3	104.2	96.3667	-	1.08129	0.123645
Q71RG4	TMUB2	Transmembrane and ubiquitin-like domain-containing protein 2 OS=Homo sapiens OX=9606 GN=TMUB2 PE=1 SV=2	High	105.8	104	97.6	92.4	95.9	96	102.467	94.7667	-	1.08125	0.0490854
Q99798	ACO2	Aconitate hydratase, mitochondrial OS=Homo sapiens OX=9606 GN=ACO2 PE=1 SV=2	High	100.3	99.2	99.3	94.3	91.6	90.5	99.6	92.1333	-	1.08104	0.00321518
P51571	SSR4	Translocon-associated protein subunit delta OS=Homo sapiens OX=9606 GN=SSR4 PE=1 SV=1	High	106.2	102.1	98.7	96.4	96.9	90.7	102.333	94.6667	-	1.08099	0.0596761
Q9NRG9	AAAS	Aladin OS=Homo sapiens OX=9606 GN=AAAS PE=1 SV=1	High	105.9	105.9	101.9	98.1	98.8	93.3	104.567	96.7333	-	1.08098	0.0229965
P04626	ERBB2	Receptor tyrosine-protein kinase erbB-2 OS=Homo sapiens OX=9606 GN=ERBB2 PE=1 SV=1	High	105.6	99.2	101	95.4	93.2	94.3	101.933	94.3	-	1.08095	0.0190981
Q9P0I2	EMC3	ER membrane protein complex subunit 3 OS=Homo sapiens OX=9606 GN=EMC3 PE=1 SV=3	High	108.1	106.9	102.9	97.8	97.5	98.8	105.967	98.0333	-	1.08092	0.00806691
Q9NYB9	ABI2	Abl interactor 2 OS=Homo sapiens OX=9606 GN=ABI2 PE=1 SV=1	High	103.7	103.6	98.6	94.9	95.3	92.8	101.967	94.3333	-	1.08092	0.014633
Q9NRZ7	AGPAT3	1-acyl-sn-glycerol-3-phosphate acyltransferase gamma OS=Homo sapiens OX=9606 GN=AGPAT3 PE=1 SV=1	High	111	101.2	97.8	98.5	93.7	94.6	103.333	95.6	-	1.08089	0.140974
P53801	PTTG1IP	Pituitary tumor-transforming gene 1 protein-interacting protein OS=Homo sapiens OX=9606 GN=PTTG1IP PE=1 SV=1	High	110.2	109.9	104.6	99.1	102.6	98.7	108.233	100.133	-	1.08089	0.0211858
Q96GZ6	SLC41A3	Solute carrier family 41 member 3 OS=Homo sapiens OX=9606 GN=SLC41A3 PE=1 SV=2	High	104.7	101.9	97.3	94.1	95.3	91.8	101.3	93.7333	-	1.08073	0.0339498
Q9BZF3	OSBPL6	Oxysterol-binding protein-related protein 6 OS=Homo sapiens OX=9606 GN=OSBPL6 PE=1 SV=1	High	101.5	105.1	113.4	105.6	96.2	94.3	106.667	98.7	-	1.08072	0.183622
Q9UKG1	APPL1	DCC-interacting protein 13-alpha OS=Homo sapiens OX=9606 GN=APPL1 PE=1 SV=1	High	98.2	112.3	105.5	93.8	97.7	100.9	105.333	97.4667	-	1.08071	0.15955
Q13509	TUBB3	Tubulin beta-3 chain OS=Homo sapiens OX=9606 GN=TUBB3 PE=1 SV=2	High	94.3	97.3	104.7	88.1	98.3	87.8	98.7667	91.4	-	1.0806	0.187001
Q709F0	ACAD11	Acyl-CoA dehydrogenase family member 11 OS=Homo sapiens OX=9606 GN=ACAD11 PE=1 SV=3	High	104.6	99.7	101.8	94.9	94.8	93.6	102.033	94.4333	-	1.08048	0.00680584
O75027	ABCB7	ATP-binding cassette sub-family B member 7, mitochondrial OS=Homo sapiens OX=9606 GN=ABCB7 PE=1 SV=2	High	110	103.5	100.8	97.3	98.1	95.5	104.767	96.9667	-	1.08044	0.0513798
Q96ES6	MFSD3	Major facilitator superfamily domain-containing protein 3 OS=Homo sapiens OX=9606 GN=MFSD3 PE=2 SV=1	High	111.3	102.8	96.5	93.4	96.7	97.4	103.533	95.8333	-	1.08035	0.159481
Q9NZJ7	MTCH1	Mitochondrial carrier homolog 1 OS=Homo sapiens OX=9606 GN=MTCH1 PE=1 SV=1	High	106.4	105	99.5	96.1	95.9	95.8	103.633	95.9333	-	1.08026	0.0217073
Q9Y4E1	WASHC2C	WASH complex subunit 2C OS=Homo sapiens OX=9606 GN=WASHC2C PE=1 SV=4	High	118.6	99	96.2	93.6	93	103.9	104.6	96.8333	-	1.08021	0.380374
Q8NEY1	NAV1	Neuron navigator 1 OS=Homo sapiens OX=9606 GN=NAV1 PE=1 SV=2	High	88.9	106.4	108.3	88.4	97.3	95.4	101.2	93.7	-	1.08004	0.328263
Q9NYU1	UGGT2	UDP-glucose:glycoprotein glucosyltransferase 2 OS=Homo sapiens OX=9606 GN=UGGT2 PE=1 SV=4	High	101.3	102.7	103.8	93.7	102.1	89.2	102.6	95	-	1.08	0.119533
P57764	GSDMD	Gasdermin-D OS=Homo sapiens OX=9606 GN=GSDMD PE=1 SV=1	High	101.5	111.2	99.4	94	94.8	100.2	104.033	96.3333	-	1.07993	0.135208
P47755	CAPZA2	F-actin-capping protein subunit alpha-2 OS=Homo sapiens OX=9606 GN=CAPZA2 PE=1 SV=3	High	105.2	107	109.4	101.9	94.4	101.5	107.2	99.2667	-	1.07992	0.043525
P49184	DNASE1L1	Deoxyribonuclease-1-like 1 OS=Homo sapiens OX=9606 GN=DNASE1L1 PE=1 SV=1	High	108	102.4	95.2	95.6	92.7	94.7	101.867	94.3333	-	1.07986	0.118644
Q96JH7	VCPIP1	Deubiquitinating protein VCIP135 OS=Homo sapiens OX=9606 GN=VCPIP1 PE=1 SV=2	High	94	106.1	109.8	89.5	102.1	95.4	103.3	95.6667	-	1.07979	0.272285
P78368	CSNK1G2	Casein kinase I isoform gamma-2 OS=Homo sapiens OX=9606 GN=CSNK1G2 PE=1 SV=1	High	106.9	99.2	103.3	95.4	99	92.2	103.133	95.5333	-	1.07955	0.0625618
P42167	TMPO	Lamina-associated polypeptide 2, isoforms beta/gamma OS=Homo sapiens OX=9606 GN=TMPO PE=1 SV=2	High	105.7	103.5	103.1	96.4	97.8	95.1	104.1	96.4333	-	1.0795	0.00240731
Q9UM11	FZR1	Fizzy-related protein homolog OS=Homo sapiens OX=9606 GN=FZR1 PE=1 SV=2	Medium	108.1	99.3	109.2	96.2	101.1	96	105.533	97.7667	-	1.07944	0.09386
P51659	HSD17B4	Peroxisomal multifunctional enzyme type 2 OS=Homo sapiens OX=9606 GN=HSD17B4 PE=1 SV=3	High	111.1	105.7	102.6	100.5	98	97.4	106.467	98.6333	-	1.07942	0.0421258
Q9BX95	SGPP1	Sphingosine-1-phosphate phosphatase 1 OS=Homo sapiens OX=9606 GN=SGPP1 PE=1 SV=2	High	109.5	106	102.9	101.1	98.1	95.8	106.133	98.3333	-	1.07932	0.0333023
Q9NRW7	VPS45	Vacuolar protein sorting-associated protein 45 OS=Homo sapiens OX=9606 GN=VPS45 PE=1 SV=1	High	105	104.7	99.3	96.1	96.8	93.4	103	95.4333	-	1.07929	0.0234764
Q14596	NBR1	Next to BRCA1 gene 1 protein OS=Homo sapiens OX=9606 GN=NBR1 PE=1 SV=3	High	103	103.8	110.5	99.9	93.9	100.2	105.767	98	-	1.07925	0.0687359
Q9BQ69	MACROD1	ADP-ribose glycohydrolase MACROD1 OS=Homo sapiens OX=9606 GN=MACROD1 PE=1 SV=2	High	104.5	108.9	106.7	94.1	105.5	97	106.7	98.8667	-	1.07923	0.0983376
Q9H0U3	MAGT1	Magnesium transporter protein 1 OS=Homo sapiens OX=9606 GN=MAGT1 PE=1 SV=1	High	106.6	107.3	102.6	98.7	100.2	94.4	105.5	97.7667	-	1.0791	0.0272034
P49189	ALDH9A1	4-trimethylaminobutyraldehyde dehydrogenase OS=Homo sapiens OX=9606 GN=ALDH9A1 PE=1 SV=3	High	103.1	102.9	100.5	95.5	92.3	96.3	102.167	94.7	-	1.07885	0.00726047
Q9NW15	ANO10	Anoctamin-10 OS=Homo sapiens OX=9606 GN=ANO10 PE=1 SV=2	High	104.8	101.4	99.2	97.1	93.7	92.3	101.8	94.3667	-	1.07877	0.0264282
Q13907	IDI1	Isopentenyl-diphosphate Delta-isomerase 1 OS=Homo sapiens OX=9606 GN=IDI1 PE=1 SV=2	High	97.6	98.5	106.2	92.8	91.7	95.8	100.767	93.4333	-	1.07849	0.070338
P22059	OSBP	Oxysterol-binding protein 1 OS=Homo sapiens OX=9606 GN=OSBP PE=1 SV=1	High	99.1	104.9	99.8	90.4	95.9	95.4	101.267	93.9	-	1.07845	0.0438365
Q9BU61	NDUFAF3	NADH dehydrogenase [ubiquinone] 1 alpha subcomplex assembly factor 3 OS=Homo sapiens OX=9606 GN=NDUFAF3 PE=1 SV=1	High	102.5	106.9	99.9	97.9	94	94.9	103.1	95.6	-	1.07845	0.033543
Q8IW50	FAM219A	Protein FAM219A OS=Homo sapiens OX=9606 GN=FAM219A PE=1 SV=3	High	97.7	108.8	101.8	98.6	88	99.3	102.767	95.3	-	1.07835	0.201126
Q16540	MRPL23	39S ribosomal protein L23, mitochondrial OS=Homo sapiens OX=9606 GN=MRPL23 PE=1 SV=1	High	102.8	98.4	97.5	93.3	94.7	89	99.5667	92.3333	-	1.07834	0.0380061
Q9H1P3	OSBPL2	Oxysterol-binding protein-related protein 2 OS=Homo sapiens OX=9606 GN=OSBPL2 PE=1 SV=1	High	106.4	103.9	106.6	89.6	101.2	103.1	105.633	97.9667	-	1.07826	0.14972
Q09328	MGAT5	Alpha-1,6-mannosylglycoprotein 6-beta-N-acetylglucosaminyltransferase A OS=Homo sapiens OX=9606 GN=MGAT5 PE=1 SV=1	High	105	100.3	101	97.9	91.9	94.3	102.1	94.7	-	1.07814	0.031366
Q8TAD8	SNIP1	Smad nuclear-interacting protein 1 OS=Homo sapiens OX=9606 GN=SNIP1 PE=1 SV=1	High	112	106.2	104.8	102.8	102.5	94.3	107.667	99.8667	-	1.0781	0.093032
O96008	TOMM40	Mitochondrial import receptor subunit TOM40 homolog OS=Homo sapiens OX=9606 GN=TOMM40 PE=1 SV=1	High	110.4	106.4	102.3	100	97.9	98.1	106.367	98.6667	-	1.07804	0.0339921
A0PK00	TMEM120B	Transmembrane protein 120B OS=Homo sapiens OX=9606 GN=TMEM120B PE=1 SV=1	High	101.5	117.9	109.6	90.7	116.5	98	109.667	101.733	-	1.07798	0.428804
O60507	TPST1	Protein-tyrosine sulfotransferase 1 OS=Homo sapiens OX=9606 GN=TPST1 PE=1 SV=1	High	95.5	114.2	104.3	93.2	106.3	91.8	104.667	97.1	-	1.07793	0.346973
Q6P4F2	FDX2	Ferredoxin-2, mitochondrial OS=Homo sapiens OX=9606 GN=FDX2 PE=1 SV=2	High	88.3	101.1	119.2	91.7	90.2	104.4	102.867	95.4333	-	1.07789	0.499845
Q14689	DIP2A	Disco-interacting protein 2 homolog A OS=Homo sapiens OX=9606 GN=DIP2A PE=1 SV=2	High	92.8	103	107.4	92	93.4	95.9	101.067	93.7667	-	1.07785	0.177937
Q86X52	CHSY1	Chondroitin sulfate synthase 1 OS=Homo sapiens OX=9606 GN=CHSY1 PE=1 SV=3	High	103.8	99.6	104.5	94.1	99.4	92.2	102.633	95.2333	-	1.0777	0.0487869
P26572	MGAT1	Alpha-1,3-mannosyl-glycoprotein 2-beta-N-acetylglucosaminyltransferase OS=Homo sapiens OX=9606 GN=MGAT1 PE=1 SV=2	High	106.5	107.3	102.7	99	99.4	95.3	105.5	97.9	-	1.07763	0.0169287
Q9H3U1	UNC45A	Protein unc-45 homolog A OS=Homo sapiens OX=9606 GN=UNC45A PE=1 SV=1	High	99.1	106.3	101.7	92.6	94.8	97.6	102.367	95	-	1.07754	0.0448312
Q3V6T2	CCDC88A	Girdin OS=Homo sapiens OX=9606 GN=CCDC88A PE=1 SV=2	High	100.4	104.5	106.4	99.5	90.1	99.3	103.767	96.3	-	1.07754	0.104681
P40763	STAT3	Signal transducer and activator of transcription 3 OS=Homo sapiens OX=9606 GN=STAT3 PE=1 SV=2	High	100.5	113.6	104.3	95.4	98.1	102	106.133	98.5	-	1.0775	0.153221
Q04656	ATP7A	Copper-transporting ATPase 1 OS=Homo sapiens OX=9606 GN=ATP7A PE=1 SV=4	High	109.4	98.7	100.7	95.1	94.2	97.3	102.933	95.5333	-	1.07746	0.0958753
P17812	CTPS1	CTP synthase 1 OS=Homo sapiens OX=9606 GN=CTPS1 PE=1 SV=2	High	96.4	111.9	108.9	93.9	99.3	101.2	105.733	98.1333	-	1.07745	0.219537
Q9NVH0	EXD2	Exonuclease 3'-5' domain-containing protein 2 OS=Homo sapiens OX=9606 GN=EXD2 PE=1 SV=2	High	106	100.7	98.2	93	96.3	93.7	101.633	94.3333	-	1.07739	0.0437037
P06576	ATP5F1B	ATP synthase subunit beta, mitochondrial OS=Homo sapiens OX=9606 GN=ATP5F1B PE=1 SV=3	High	105.2	105.1	103.2	97.3	97.8	95.9	104.5	97	-	1.07732	0.000969778
Q9Y6K0	CEPT1	Choline/ethanolaminephosphotransferase 1 OS=Homo sapiens OX=9606 GN=CEPT1 PE=1 SV=1	High	108.9	104.2	101.9	100.3	98.5	93.6	105	97.4667	-	1.07729	0.0586396
P35241	RDX	Radixin OS=Homo sapiens OX=9606 GN=RDX PE=1 SV=1	High	102.1	106.1	101.8	93.1	98	96.7	103.333	95.9333	-	1.07714	0.0214186
Q8TB36	GDAP1	Ganglioside-induced differentiation-associated protein 1 OS=Homo sapiens OX=9606 GN=GDAP1 PE=1 SV=3	High	102.6	94	102.5	88.2	99.4	90.1	99.7	92.5667	-	1.07706	0.186781
P08238	HSP90AB1	Heat shock protein HSP 90-beta OS=Homo sapiens OX=9606 GN=HSP90AB1 PE=1 SV=4	High	99.1	110.4	106.7	93	96.7	103.9	105.4	97.8667	-	1.07698	0.17799
Q9H3H5	DPAGT1	UDP-N-acetylglucosamine--dolichyl-phosphate N-acetylglucosaminephosphotransferase OS=Homo sapiens OX=9606 GN=DPAGT1 PE=1 SV=2	High	108.5	100.5	101.7	94.6	93.9	100	103.567	96.1667	-	1.07695	0.0785467
Q9NPI0	TMEM138	Transmembrane protein 138 OS=Homo sapiens OX=9606 GN=TMEM138 PE=1 SV=1	High	99.5	104	111.4	95.5	102.4	94.6	104.967	97.5	-	1.07658	0.154145
Q15276	RABEP1	Rab GTPase-binding effector protein 1 OS=Homo sapiens OX=9606 GN=RABEP1 PE=1 SV=2	High	105.6	104.5	110.5	94.7	109.1	94	106.867	99.2667	-	1.07656	0.221649
P61106	RAB14	Ras-related protein Rab-14 OS=Homo sapiens OX=9606 GN=RAB14 PE=1 SV=4	High	107.7	102.1	102.7	99.3	96.4	94.6	104.167	96.7667	-	1.07647	0.0299066
Q9Y2U5	MAP3K2	Mitogen-activated protein kinase kinase kinase 2 OS=Homo sapiens OX=9606 GN=MAP3K2 PE=1 SV=2	High	102.9	100.2	108.1	89.4	102.4	97.3	103.733	96.3667	-	1.07644	0.172098
Q8TEQ8	PIGO	GPI ethanolamine phosphate transferase 3 OS=Homo sapiens OX=9606 GN=PIGO PE=1 SV=3	High	109.4	97.6	98.6	91.4	99.3	93.2	101.867	94.6333	-	1.07644	0.180971
A8MSI8	LYRM9	LYR motif-containing protein 9 OS=Homo sapiens OX=9606 GN=LYRM9 PE=3 SV=2	Low	101.3	86.1	133.7	98.4	98.9	101	107.033	99.4333	-	1.07643	0.617501
Q9UPY8	MAPRE3	Microtubule-associated protein RP/EB family member 3 OS=Homo sapiens OX=9606 GN=MAPRE3 PE=1 SV=1	High	100.8	104	105.3	93.8	98.8	95.5	103.367	96.0333	-	1.07636	0.0209555
P61960	UFM1	Ubiquitin-fold modifier 1 OS=Homo sapiens OX=9606 GN=UFM1 PE=1 SV=1	High	85.5	104.5	102.1	86	89.9	95.5	97.3667	90.4667	-	1.07627	0.353473
Q13277	STX3	Syntaxin-3 OS=Homo sapiens OX=9606 GN=STX3 PE=1 SV=3	High	106.2	104.9	106.5	99	100.1	96	105.867	98.3667	-	1.07625	0.0047355
O43504	LAMTOR5	Ragulator complex protein LAMTOR5 OS=Homo sapiens OX=9606 GN=LAMTOR5 PE=1 SV=1	High	104	102.3	107.1	94.1	102.2	94.9	104.467	97.0667	-	1.07624	0.0652802
Q86VX2	COMMD7	COMM domain-containing protein 7 OS=Homo sapiens OX=9606 GN=COMMD7 PE=1 SV=2	High	103.8	104.7	100.8	94.2	93.6	99.6	103.1	95.8	-	1.0762	0.0312305
Q9UPT5	EXOC7	Exocyst complex component 7 OS=Homo sapiens OX=9606 GN=EXOC7 PE=1 SV=3	High	103.1	107	103.6	97	101.1	93.4	104.567	97.1667	-	1.07616	0.0435038
Q9H9S5	FKRP	Fukutin-related protein OS=Homo sapiens OX=9606 GN=FKRP PE=1 SV=1	High	103.1	104.5	110.6	101.3	105.4	89	106.067	98.5667	-	1.07609	0.240001
Q9ULF5	SLC39A10	Zinc transporter ZIP10 OS=Homo sapiens OX=9606 GN=SLC39A10 PE=1 SV=2	High	107.7	100.2	101.9	97.3	96.5	94.1	103.267	95.9667	-	1.07607	0.041521
O43169	CYB5B	Cytochrome b5 type B OS=Homo sapiens OX=9606 GN=CYB5B PE=1 SV=3	High	111	99.8	99	98.1	96.9	92.9	103.267	95.9667	-	1.07607	0.155696
P61619	SEC61A1	Protein transport protein Sec61 subunit alpha isoform 1 OS=Homo sapiens OX=9606 GN=SEC61A1 PE=1 SV=2	High	107.2	101.6	99.6	94.8	97	94.9	102.8	95.5667	-	1.07569	0.038668
P61224	RAP1B	Ras-related protein Rap-1b OS=Homo sapiens OX=9606 GN=RAP1B PE=1 SV=1	High	105.4	100.4	101.3	94.9	95.6	95	102.367	95.1667	-	1.07566	0.00978818
Q9GZL7	WDR12	Ribosome biogenesis protein WDR12 OS=Homo sapiens OX=9606 GN=WDR12 PE=1 SV=2	High	107	108.1	105.4	102.3	98.8	96.9	106.833	99.3333	-	1.0755	0.0131679
Q16850	CYP51A1	Lanosterol 14-alpha demethylase OS=Homo sapiens OX=9606 GN=CYP51A1 PE=1 SV=3	High	104.6	102.5	98.1	93.1	97.3	93.4	101.733	94.6	-	1.07541	0.0383167
Q96RD7	PANX1	Pannexin-1 OS=Homo sapiens OX=9606 GN=PANX1 PE=1 SV=4	High	109.6	104.3	105.6	96.9	101.3	98.9	106.5	99.0333	-	1.0754	0.0215737
Q9NYJ1	COA4	Cytochrome c oxidase assembly factor 4 homolog, mitochondrial OS=Homo sapiens OX=9606 GN=COA4 PE=1 SV=2	High	103.9	97.6	112.4	89.4	105.8	96.7	104.633	97.3	-	1.07537	0.3154
Q6P4F7	ARHGAP11A	Rho GTPase-activating protein 11A OS=Homo sapiens OX=9606 GN=ARHGAP11A PE=1 SV=2	Low	101.6	101	108.6	97.7	97	94.7	103.733	96.4667	-	1.07533	0.049194
Q9H930	SP140L	Nuclear body protein SP140-like protein OS=Homo sapiens OX=9606 GN=SP140L PE=1 SV=3	High	107.5	99	104.8	96	100	93.5	103.767	96.5	-	1.0753	0.0817736
Q9BRQ6	CHCHD6	MICOS complex subunit MIC25 OS=Homo sapiens OX=9606 GN=CHCHD6 PE=1 SV=1	High	106.8	102.6	100.6	97.6	94.7	96	103.333	96.1	-	1.07527	0.0227942
Q15836	VAMP3	Vesicle-associated membrane protein 3 OS=Homo sapiens OX=9606 GN=VAMP3 PE=1 SV=3	High	104.7	102.3	102.5	97.1	95.2	95.6	103.167	95.9667	-	1.07503	0.00170461
Q9Y3E0	GOLT1B	Vesicle transport protein GOT1B OS=Homo sapiens OX=9606 GN=GOLT1B PE=1 SV=1	High	108.7	103.6	101.9	100.4	95.5	96.4	104.733	97.4333	-	1.07492	0.0451898
O75431	MTX2	Metaxin-2 OS=Homo sapiens OX=9606 GN=MTX2 PE=1 SV=1	High	106.3	103.2	102.1	97	96	96.9	103.867	96.6333	-	1.07485	0.00506723
P08574	CYC1	Cytochrome c1, heme protein, mitochondrial OS=Homo sapiens OX=9606 GN=CYC1 PE=1 SV=3	High	96.1	108.2	103	98.2	109.4	78.3	102.433	95.3	-	1.07485	0.504788
P63092	GNAS	Guanine nucleotide-binding protein G(s) subunit alpha isoforms short OS=Homo sapiens OX=9606 GN=GNAS PE=1 SV=1	High	106	98.3	101.7	95.3	96.1	93.3	102	94.9	-	1.07482	0.0405286
P43155	CRAT	Carnitine O-acetyltransferase OS=Homo sapiens OX=9606 GN=CRAT PE=1 SV=5	High	103.4	99.6	98.7	95.6	92.2	92.9	100.567	93.5667	-	1.07481	0.0168923
Q9H7F0	ATP13A3	Probable cation-transporting ATPase 13A3 OS=Homo sapiens OX=9606 GN=ATP13A3 PE=1 SV=4	High	106	100.7	102.4	94.4	97.2	96	103.033	95.8667	-	1.07476	0.0152089
Q9H9S4	CAB39L	Calcium-binding protein 39-like OS=Homo sapiens OX=9606 GN=CAB39L PE=1 SV=3	High	98.1	102	102.1	87	94.5	99.7	100.733	93.7333	-	1.07468	0.148246
Q9BUJ2	HNRNPUL1	Heterogeneous nuclear ribonucleoprotein U-like protein 1 OS=Homo sapiens OX=9606 GN=HNRNPUL1 PE=1 SV=2	High	101.1	101.9	103.8	95.9	95.7	93.9	102.267	95.1667	-	1.07461	0.00225957
Q5VYS8	TUT7	Terminal uridylyltransferase 7 OS=Homo sapiens OX=9606 GN=TUT7 PE=1 SV=1	Low	107.3	99.6	98.8	96.4	95.4	92.7	101.9	94.8333	-	1.07452	0.0731807
Q8NCA5	FAM98A	Protein FAM98A OS=Homo sapiens OX=9606 GN=FAM98A PE=1 SV=2	High	98.7	104.1	106.1	95.2	99.7	92.6	102.967	95.8333	-	1.07443	0.0782039
Q04446	GBE1	1,4-alpha-glucan-branching enzyme OS=Homo sapiens OX=9606 GN=GBE1 PE=1 SV=3	High	93.2	103.9	106.2	88.6	94	99.7	101.1	94.1	-	1.07439	0.244099
Q14332	FZD2	Frizzled-2 OS=Homo sapiens OX=9606 GN=FZD2 PE=1 SV=1	High	102	98.6	97	92.4	93.4	91.2	99.2	92.3333	-	1.07437	0.0128799
Q9Y5W7	SNX14	Sorting nexin-14 OS=Homo sapiens OX=9606 GN=SNX14 PE=1 SV=3	High	104.6	101.5	113.5	100.5	100.7	96.3	106.533	99.1667	-	1.07429	0.129855
P10588	NR2F6	Nuclear receptor subfamily 2 group F member 6 OS=Homo sapiens OX=9606 GN=NR2F6 PE=1 SV=2	High	99.5	99.6	99	95.5	95.8	86.2	99.3667	92.5	-	1.07423	0.0952435
Q8NCW5	NAXE	NAD(P)H-hydrate epimerase OS=Homo sapiens OX=9606 GN=NAXE PE=1 SV=2	High	101.4	102	103.4	94.4	94.7	96.5	102.267	95.2	-	1.07423	0.00132659
Q9H6D7	HAUS4	HAUS augmin-like complex subunit 4 OS=Homo sapiens OX=9606 GN=HAUS4 PE=1 SV=1	High	104.3	108.8	110	101.7	98.3	100.8	107.7	100.267	-	1.07414	0.0209051
Q86TB9	PATL1	Protein PAT1 homolog 1 OS=Homo sapiens OX=9606 GN=PATL1 PE=1 SV=2	High	99.7	107.6	105.7	95.6	94.9	100.9	104.333	97.1333	-	1.07412	0.0771031
P27449	ATP6V0C	V-type proton ATPase 16 kDa proteolipid subunit OS=Homo sapiens OX=9606 GN=ATP6V0C PE=1 SV=1	High	117.7	108.9	92.4	99.2	97.5	100.3	106.333	99	-	1.07407	0.381251
Q9Y5S9	RBM8A	RNA-binding protein 8A OS=Homo sapiens OX=9606 GN=RBM8A PE=1 SV=1	High	105.9	106.4	101	100.8	95.2	95.7	104.433	97.2333	-	1.07405	0.0441679
P62873	GNB1	Guanine nucleotide-binding protein G(I)/G(S)/G(T) subunit beta-1 OS=Homo sapiens OX=9606 GN=GNB1 PE=1 SV=3	High	104.9	98.2	101.5	96.5	93.4	93.7	101.533	94.5333	-	1.07405	0.0321725
P61221	ABCE1	ATP-binding cassette sub-family E member 1 OS=Homo sapiens OX=9606 GN=ABCE1 PE=1 SV=1	High	95.6	106.9	105.3	93	93.8	99.8	102.6	95.5333	-	1.07397	0.162343
Q9P2X0	DPM3	Dolichol-phosphate mannosyltransferase subunit 3 OS=Homo sapiens OX=9606 GN=DPM3 PE=1 SV=2	High	104.5	103.2	101.6	95.9	97.9	94.2	103.1	96	-	1.07396	0.0064067
P13473	LAMP2	Lysosome-associated membrane glycoprotein 2 OS=Homo sapiens OX=9606 GN=LAMP2 PE=1 SV=2	High	104.9	105.7	103.4	98	99.3	95.1	104.667	97.4667	-	1.07387	0.00699802
O15173	PGRMC2	Membrane-associated progesterone receptor component 2 OS=Homo sapiens OX=9606 GN=PGRMC2 PE=1 SV=1	High	104.6	102.4	102.8	97.5	95.8	95.2	103.267	96.1667	-	1.07383	0.00182148
Q9H6B4	CLMP	CXADR-like membrane protein OS=Homo sapiens OX=9606 GN=CLMP PE=1 SV=1	High	100.5	100.9	105.9	92.9	96.8	96.6	102.433	95.4333	-	1.07335	0.0312356
Q8N4B1	PHETA1	Sesquipedalian-1 OS=Homo sapiens OX=9606 GN=PHETA1 PE=1 SV=1	Medium	107.4	100.7	94.1	99	98.6	84	100.733	93.8667	-	1.07315	0.333763
Q9H1K0	RBSN	Rabenosyn-5 OS=Homo sapiens OX=9606 GN=RBSN PE=1 SV=2	High	88.8	106.6	107	93.3	86.5	102	100.8	93.9333	-	1.0731	0.411263
Q96BJ3	AIDA	Axin interactor, dorsalization-associated protein OS=Homo sapiens OX=9606 GN=AIDA PE=1 SV=1	High	100.9	107.1	104.7	96.6	100.6	94.2	104.233	97.1333	-	1.0731	0.0522075
Q9BVK6	TMED9	Transmembrane emp24 domain-containing protein 9 OS=Homo sapiens OX=9606 GN=TMED9 PE=1 SV=2	High	104.5	102.5	100.1	95.6	95.2	95.4	102.367	95.4	-	1.07303	0.00548885
Q96T37	RBM15	RNA-binding protein 15 OS=Homo sapiens OX=9606 GN=RBM15 PE=1 SV=2	High	108.1	104.7	102.8	99	97.3	97.9	105.2	98.0667	-	1.07274	0.0118651
Q86SJ2	AMIGO2	Amphoterin-induced protein 2 OS=Homo sapiens OX=9606 GN=AMIGO2 PE=1 SV=1	High	101.7	99.9	98.2	94.8	91.4	93.3	99.9333	93.1667	-	1.07263	0.00866014
Q9UBI1	COMMD3	COMM domain-containing protein 3 OS=Homo sapiens OX=9606 GN=COMMD3 PE=1 SV=1	High	95.5	107.4	107.3	92.8	98.2	98.2	103.4	96.4	-	1.07261	0.182133
Q53H82	LACTB2	Endoribonuclease LACTB2 OS=Homo sapiens OX=9606 GN=LACTB2 PE=1 SV=2	High	104.1	105.9	100.3	98.5	94.6	96.2	103.433	96.4333	-	1.07259	0.024951
O95807	TMEM50A	Transmembrane protein 50A OS=Homo sapiens OX=9606 GN=TMEM50A PE=1 SV=1	High	115	95.4	105.9	101.4	101.6	91.9	105.433	98.3	-	1.07257	0.334386
Q9HA77	CARS2	Probable cysteine--tRNA ligase, mitochondrial OS=Homo sapiens OX=9606 GN=CARS2 PE=1 SV=1	High	100.7	99	97.9	93.2	93.1	91.2	99.2	92.5	-	1.07243	0.00301312
Q9Y6K1	DNMT3A	DNA (cytosine-5)-methyltransferase 3A OS=Homo sapiens OX=9606 GN=DNMT3A PE=1 SV=4	High	101.2	99.7	99.9	90.6	94.7	95.2	100.267	93.5	-	1.07237	0.011517
Q9UG63	ABCF2	ATP-binding cassette sub-family F member 2 OS=Homo sapiens OX=9606 GN=ABCF2 PE=1 SV=2	High	91.9	108.5	100.5	98.3	89.6	92.7	100.3	93.5333	-	1.07234	0.280492
Q9H1I8	ASCC2	Activating signal cointegrator 1 complex subunit 2 OS=Homo sapiens OX=9606 GN=ASCC2 PE=1 SV=3	High	104.2	97.2	104.4	97.8	98	89.4	101.933	95.0667	-	1.07223	0.13647
P56589	PEX3	Peroxisomal biogenesis factor 3 OS=Homo sapiens OX=9606 GN=PEX3 PE=1 SV=1	High	110.8	105.5	101.8	101.9	101.2	93.6	106.033	98.9	-	1.07213	0.128098
A6NJ78	METTL15	Probable methyltransferase-like protein 15 OS=Homo sapiens OX=9606 GN=METTL15 PE=1 SV=1	High	86.7	97.5	116.3	95.4	99.6	85.3	100.167	93.4333	-	1.07207	0.523079
Q14203	DCTN1	Dynactin subunit 1 OS=Homo sapiens OX=9606 GN=DCTN1 PE=1 SV=3	High	99.5	111.4	107.5	95.2	96.6	105.2	106.133	99	-	1.07205	0.203284
P10619	CTSA	Lysosomal protective protein OS=Homo sapiens OX=9606 GN=CTSA PE=1 SV=2	High	103	103.3	100.3	98.5	95.5	92	102.2	95.3333	-	1.07203	0.0310928
Q8N9N7	LRRC57	Leucine-rich repeat-containing protein 57 OS=Homo sapiens OX=9606 GN=LRRC57 PE=1 SV=1	High	101	102.5	103.2	94	95.5	96.6	102.233	95.3667	-	1.072	0.00230704
Q6PML9	SLC30A9	Zinc transporter 9 OS=Homo sapiens OX=9606 GN=SLC30A9 PE=1 SV=1	High	105.1	102.9	98.9	96	94.6	95.7	102.3	95.4333	-	1.07195	0.0211322
Q9BUF5	TUBB6	Tubulin beta-6 chain OS=Homo sapiens OX=9606 GN=TUBB6 PE=1 SV=1	High	94.7	109.6	107.5	103	93.2	94.7	103.933	96.9667	-	1.07185	0.278822
Q9H974	QTRT2	Queuine tRNA-ribosyltransferase accessory subunit 2 OS=Homo sapiens OX=9606 GN=QTRT2 PE=1 SV=1	High	97.9	99.2	104.4	92.1	94.7	94.5	100.5	93.7667	-	1.07181	0.0353385
Q9Y678	COPG1	Coatomer subunit gamma-1 OS=Homo sapiens OX=9606 GN=COPG1 PE=1 SV=1	High	99.4	109.7	103.1	91.4	94	105.9	104.067	97.1	-	1.07175	0.265408
Q96PC3	AP1S3	AP-1 complex subunit sigma-3 OS=Homo sapiens OX=9606 GN=AP1S3 PE=1 SV=1	High	94.7	97.6	96	90.7	95.9	82.4	96.1	89.6667	-	1.07175	0.184749
Q99417	MYCBP	c-Myc-binding protein OS=Homo sapiens OX=9606 GN=MYCBP PE=1 SV=3	High	98.2	100.3	106.3	91.8	96.6	96	101.6	94.8	-	1.07173	0.0760704
Q969W9	PMEPA1	Protein TMEPAI OS=Homo sapiens OX=9606 GN=PMEPA1 PE=1 SV=1	High	100.4	92.2	94.3	89.2	91.3	87.2	95.6333	89.2333	-	1.07172	0.0789495
Q9NPQ8	RIC8A	Synembryn-A OS=Homo sapiens OX=9606 GN=RIC8A PE=1 SV=3	High	103.3	104.8	105.8	87.8	105.1	100	104.633	97.6333	-	1.0717	0.248224
Q9UP95	SLC12A4	Solute carrier family 12 member 4 OS=Homo sapiens OX=9606 GN=SLC12A4 PE=1 SV=2	High	107.8	100.8	102.5	97.4	98.2	94.7	103.7	96.7667	-	1.07165	0.0424223
O00712	NFIB	Nuclear factor 1 B-type OS=Homo sapiens OX=9606 GN=NFIB PE=1 SV=2	High	112	110.2	101	98.9	101.3	101.4	107.733	100.533	-	1.07162	0.109035
Q96J84	KIRREL1	Kin of IRRE-like protein 1 OS=Homo sapiens OX=9606 GN=KIRREL1 PE=1 SV=2	High	104.7	100.3	103.3	96.1	96.8	94.8	102.767	95.9	-	1.0716	0.00851004
P29597	TYK2	Non-receptor tyrosine-protein kinase TYK2 OS=Homo sapiens OX=9606 GN=TYK2 PE=1 SV=3	High	102.2	108.4	99.2	94.1	97.5	97.5	103.267	96.3667	-	1.0716	0.0785285
Q14683	SMC1A	Structural maintenance of chromosomes protein 1A OS=Homo sapiens OX=9606 GN=SMC1A PE=1 SV=2	High	108.2	102.7	102.1	101.5	95.6	95	104.333	97.3667	-	1.07155	0.070252
Q8N3U4	STAG2	Cohesin subunit SA-2 OS=Homo sapiens OX=9606 GN=STAG2 PE=1 SV=3	High	106.5	102.4	101.9	100	97.1	93	103.6	96.7	-	1.07135	0.0508112
Q567U6	CCDC93	Coiled-coil domain-containing protein 93 OS=Homo sapiens OX=9606 GN=CCDC93 PE=1 SV=2	High	99.1	106.7	106.8	93.8	96	102	104.2	97.2667	-	1.07128	0.121494
P17181	IFNAR1	Interferon alpha/beta receptor 1 OS=Homo sapiens OX=9606 GN=IFNAR1 PE=1 SV=3	High	106.6	99.9	97.3	87.9	101.6	94.1	101.267	94.5333	-	1.07123	0.236026
P05556	ITGB1	Integrin beta-1 OS=Homo sapiens OX=9606 GN=ITGB1 PE=1 SV=2	High	103.7	95.5	98.7	94.2	92.6	91.3	99.3	92.7	-	1.0712	0.0594475
P05412	JUN	Transcription factor AP-1 OS=Homo sapiens OX=9606 GN=JUN PE=1 SV=2	High	80.6	99.7	121	87.7	98.6	95	100.433	93.7667	-	1.0711	0.611006
Q9Y2D0	CA5B	Carbonic anhydrase 5B, mitochondrial OS=Homo sapiens OX=9606 GN=CA5B PE=1 SV=1	High	97.8	93.8	91.7	89.7	87.6	87.2	94.4333	88.1667	-	1.07108	0.0324716
Q08623	PUDP	Pseudouridine-5'-phosphatase OS=Homo sapiens OX=9606 GN=PUDP PE=1 SV=3	High	91.4	103.3	111.4	87.6	99.9	98.3	102.033	95.2667	-	1.07103	0.386879
Q9P000	COMMD9	COMM domain-containing protein 9 OS=Homo sapiens OX=9606 GN=COMMD9 PE=1 SV=2	High	94.5	108.2	109.9	90.6	103.4	97.9	104.2	97.3	-	1.07091	0.322899
Q96PQ0	SORCS2	VPS10 domain-containing receptor SorCS2 OS=Homo sapiens OX=9606 GN=SORCS2 PE=1 SV=3	High	111.1	106.4	103.1	99.3	101	99.1	106.867	99.8	-	1.07081	0.0421065
P12931	SRC	Proto-oncogene tyrosine-protein kinase Src OS=Homo sapiens OX=9606 GN=SRC PE=1 SV=3	High	99.2	99.5	102.6	91.4	94.3	95.7	100.433	93.8	-	1.07072	0.0164665
Q15036	SNX17	Sorting nexin-17 OS=Homo sapiens OX=9606 GN=SNX17 PE=1 SV=1	High	100.3	100.3	104.4	90.5	98.8	95.6	101.667	94.9667	-	1.07055	0.0733067
P35244	RPA3	Replication protein A 14 kDa subunit OS=Homo sapiens OX=9606 GN=RPA3 PE=1 SV=1	High	98.2	105.7	112.8	93.1	99.8	103	105.567	98.6333	-	1.07029	0.247592
P18858	LIG1	DNA ligase 1 OS=Homo sapiens OX=9606 GN=LIG1 PE=1 SV=1	High	90.9	110.2	108	94.4	95.5	98.9	103.033	96.2667	-	1.07029	0.339749
P27824	CANX	Calnexin OS=Homo sapiens OX=9606 GN=CANX PE=1 SV=2	High	104.7	99.1	97.7	96.6	92.7	92.4	100.5	93.9	-	1.07029	0.0595325
P46940	IQGAP1	Ras GTPase-activating-like protein IQGAP1 OS=Homo sapiens OX=9606 GN=IQGAP1 PE=1 SV=1	High	96.2	101.5	103.9	92.3	91.3	98.2	100.533	93.9333	-	1.07026	0.102799
Q13445	TMED1	Transmembrane emp24 domain-containing protein 1 OS=Homo sapiens OX=9606 GN=TMED1 PE=1 SV=1	High	107.4	101.5	98.8	94.9	99	93.6	102.567	95.8333	-	1.07026	0.0893503
Q86UP2	KTN1	Kinectin OS=Homo sapiens OX=9606 GN=KTN1 PE=1 SV=1	High	107.1	99.9	99.2	96.3	94.5	95.3	102.067	95.3667	-	1.07026	0.0601103
Q14534	SQLE	Squalene monooxygenase OS=Homo sapiens OX=9606 GN=SQLE PE=1 SV=3	High	104.8	101	100.7	96.7	95.5	94.2	102.167	95.4667	-	1.07018	0.011207
Q5HYI8	RABL3	Rab-like protein 3 OS=Homo sapiens OX=9606 GN=RABL3 PE=1 SV=1	High	103.1	103.7	104.3	97.3	98.4	95	103.7	96.9	-	1.07018	0.00303303
Q9Y679	AUP1	Ancient ubiquitous protein 1 OS=Homo sapiens OX=9606 GN=AUP1 PE=1 SV=2	High	106	101.7	103.4	97.3	98.4	95.1	103.7	96.9333	-	1.06981	0.0128904
Q8N5M1	ATPAF2	ATP synthase mitochondrial F1 complex assembly factor 2 OS=Homo sapiens OX=9606 GN=ATPAF2 PE=1 SV=1	High	101.3	101.1	101.2	93.5	96.9	93.4	101.2	94.6	-	1.06977	0.00459294
Q70UQ0	IKBIP	Inhibitor of nuclear factor kappa-B kinase-interacting protein OS=Homo sapiens OX=9606 GN=IKBIP PE=1 SV=1	High	109.9	101.7	98.5	97.8	97.3	94.8	103.367	96.6333	-	1.06968	0.128264
A6NIH7	UNC119B	Protein unc-119 homolog B OS=Homo sapiens OX=9606 GN=UNC119B PE=1 SV=1	High	88.7	106.3	97.2	74.9	108.3	90	97.4	91.0667	-	1.06955	0.59277
P00390	GSR	Glutathione reductase, mitochondrial OS=Homo sapiens OX=9606 GN=GSR PE=1 SV=2	High	94.5	100.3	105.1	91.1	91.6	97.7	99.9667	93.4667	-	1.06954	0.15612
Q9BZA7	PCDH11X	Protocadherin-11 X-linked OS=Homo sapiens OX=9606 GN=PCDH11X PE=2 SV=1	Medium	105.6	101.7	105	102.7	98.8	90.5	104.1	97.3333	-	1.06952	0.149251
Q9UHD1	CHORDC1	Cysteine and histidine-rich domain-containing protein 1 OS=Homo sapiens OX=9606 GN=CHORDC1 PE=1 SV=2	High	97.6	109.3	107	95.1	97	101.4	104.633	97.8333	-	1.06951	0.167299
Q9H6V9	LDAH	Lipid droplet-associated hydrolase OS=Homo sapiens OX=9606 GN=LDAH PE=1 SV=1	High	101.7	97.3	106.2	92.8	98.9	93.7	101.733	95.1333	-	1.06938	0.107844
A1L0T0	ILVBL	Acetolactate synthase-like protein OS=Homo sapiens OX=9606 GN=ILVBL PE=1 SV=2	High	103.7	102.3	99.9	96.5	96.4	93.2	101.967	95.3667	-	1.06921	0.013102
Q00765	REEP5	Receptor expression-enhancing protein 5 OS=Homo sapiens OX=9606 GN=REEP5 PE=1 SV=3	High	108.9	102.1	99.8	99	96.5	95.2	103.6	96.9	-	1.06914	0.0856668
Q9H1X3	DNAJC25	DnaJ homolog subfamily C member 25 OS=Homo sapiens OX=9606 GN=DNAJC25 PE=1 SV=1	High	106.8	104.5	105.9	98.9	98.7	99.1	105.733	98.9	-	1.06909	0.00054849
Q6UX07	DHRS13	Dehydrogenase/reductase SDR family member 13 OS=Homo sapiens OX=9606 GN=DHRS13 PE=2 SV=1	High	109.8	106.9	99.4	99.3	99.6	96.8	105.367	98.5667	-	1.06899	0.102523
P25705	ATP5F1A	ATP synthase subunit alpha, mitochondrial OS=Homo sapiens OX=9606 GN=ATP5F1A PE=1 SV=1	High	105.9	104.9	101.4	98.6	96.8	96.7	104.067	97.3667	-	1.06881	0.0110372
Q02818	NUCB1	Nucleobindin-1 OS=Homo sapiens OX=9606 GN=NUCB1 PE=1 SV=4	High	104.8	104.6	102.4	98.6	96.9	96.3	103.933	97.2667	-	1.06854	0.00295976
Q9BTM9	URM1	Ubiquitin-related modifier 1 OS=Homo sapiens OX=9606 GN=URM1 PE=1 SV=1	Medium	97.1	100.3	98.2	100.5	85.8	90.4	98.5333	92.2333	-	1.06831	0.229071
Q9C0B1	FTO	Alpha-ketoglutarate-dependent dioxygenase FTO OS=Homo sapiens OX=9606 GN=FTO PE=1 SV=3	High	94.7	106.6	108.4	99	92.5	98.4	103.233	96.6333	-	1.0683	0.238864
Q9BW72	HIGD2A	HIG1 domain family member 2A, mitochondrial OS=Homo sapiens OX=9606 GN=HIGD2A PE=1 SV=1	High	104.1	99.2	109.7	98.2	101.1	93.7	104.333	97.6667	-	1.06826	0.147555
Q8N490	PNKD	Probable hydrolase PNKD OS=Homo sapiens OX=9606 GN=PNKD PE=1 SV=2	High	106.7	99.3	100.9	97.3	96.8	93.2	102.3	95.7667	-	1.06822	0.0653512
Q12893	TMEM115	Transmembrane protein 115 OS=Homo sapiens OX=9606 GN=TMEM115 PE=1 SV=1	High	106.1	104.1	106.1	99.7	99.8	96.6	105.433	98.7	-	1.06822	0.0056461
Q13740	ALCAM	CD166 antigen OS=Homo sapiens OX=9606 GN=ALCAM PE=1 SV=2	High	104.5	96.6	96.7	94.7	91.5	92.6	99.2667	92.9333	-	1.06815	0.084964
Q03135	CAV1	Caveolin-1 OS=Homo sapiens OX=9606 GN=CAV1 PE=1 SV=4	High	113.2	105.6	102.7	101.6	100.9	98.5	107.167	100.333	-	1.06811	0.104742
Q01167	FOXK2	Forkhead box protein K2 OS=Homo sapiens OX=9606 GN=FOXK2 PE=1 SV=3	High	102.7	107.8	103.3	98.5	95.8	99.5	104.6	97.9333	-	1.06807	0.026905
Q8N474	SFRP1	Secreted frizzled-related protein 1 OS=Homo sapiens OX=9606 GN=SFRP1 PE=1 SV=1	High	100	92.6	91.7	83	93.2	90	94.7667	88.7333	-	1.06799	0.205796
Q96P70	IPO9	Importin-9 OS=Homo sapiens OX=9606 GN=IPO9 PE=1 SV=3	High	98.4	106.5	106.4	94	99.9	97.6	103.767	97.1667	-	1.06792	0.107019
Q4ZIN3	TMEM259	Membralin OS=Homo sapiens OX=9606 GN=TMEM259 PE=1 SV=1	High	103.6	102.7	105	96	100.9	94.6	103.767	97.1667	-	1.06792	0.0310434
P60953	CDC42	Cell division control protein 42 homolog OS=Homo sapiens OX=9606 GN=CDC42 PE=1 SV=2	High	105.6	101.7	100.9	96.4	94.1	98.1	102.733	96.2	-	1.06791	0.0245194
P55011	SLC12A2	Solute carrier family 12 member 2 OS=Homo sapiens OX=9606 GN=SLC12A2 PE=1 SV=1	High	103.8	101.3	100.1	97.3	94.6	93.9	101.733	95.2667	-	1.06788	0.0126511
O60238	BNIP3L	BCL2/adenovirus E1B 19 kDa protein-interacting protein 3-like OS=Homo sapiens OX=9606 GN=BNIP3L PE=1 SV=1	Medium	93.9	109.6	101.7	91.6	95.1	99.1	101.733	95.2667	-	1.06788	0.267432
Q8NE01	CNNM3	Metal transporter CNNM3 OS=Homo sapiens OX=9606 GN=CNNM3 PE=1 SV=1	High	106.9	102.2	101.1	96.7	95.4	98.4	103.4	96.8333	-	1.06781	0.0294443
P62847	RPS24	40S ribosomal protein S24 OS=Homo sapiens OX=9606 GN=RPS24 PE=1 SV=1	High	105.5	105.8	97.4	99	95.9	94.2	102.9	96.3667	-	1.0678	0.101943
Q8IXM6	NRM	Nurim OS=Homo sapiens OX=9606 GN=NRM PE=1 SV=1	High	107.5	101.7	101.5	97.5	97.6	95.9	103.567	97	-	1.0677	0.0324652
Q52LW3	ARHGAP29	Rho GTPase-activating protein 29 OS=Homo sapiens OX=9606 GN=ARHGAP29 PE=1 SV=2	High	103.3	109.5	104.4	97.6	98.2	101.3	105.733	99.0333	-	1.06765	0.0396394
Q15771	RAB30	Ras-related protein Rab-30 OS=Homo sapiens OX=9606 GN=RAB30 PE=1 SV=2	High	106.8	103.6	102.3	98.5	99	95.4	104.233	97.6333	-	1.0676	0.0195079
Q14103	HNRNPD	Heterogeneous nuclear ribonucleoprotein D0 OS=Homo sapiens OX=9606 GN=HNRNPD PE=1 SV=1	High	104.3	107.2	98.1	94	97.8	98.2	103.2	96.6667	-	1.06759	0.0949088
Q15554	TERF2	Telomeric repeat-binding factor 2 OS=Homo sapiens OX=9606 GN=TERF2 PE=1 SV=3	High	114.7	102.6	100.3	99.6	99	98.9	105.867	99.1667	-	1.06756	0.20841
Q96TA2	YME1L1	ATP-dependent zinc metalloprotease YME1L1 OS=Homo sapiens OX=9606 GN=YME1L1 PE=1 SV=2	High	107.3	103	101.1	97.5	97.7	96.5	103.8	97.2333	-	1.06754	0.0246836
Q9BRK5	SDF4	45 kDa calcium-binding protein OS=Homo sapiens OX=9606 GN=SDF4 PE=1 SV=1	High	107.9	102.8	102.7	99.7	98.6	95.3	104.467	97.8667	-	1.06744	0.038185
P45880	VDAC2	Voltage-dependent anion-selective channel protein 2 OS=Homo sapiens OX=9606 GN=VDAC2 PE=1 SV=2	High	107.8	103.6	100.5	98.6	97.4	96.2	103.967	97.4	-	1.06742	0.0419621
P26012	ITGB8	Integrin beta-8 OS=Homo sapiens OX=9606 GN=ITGB8 PE=1 SV=1	High	111	109.1	108	102.6	101	103.8	109.367	102.467	-	1.06734	0.00445295
Q96NT0	CCDC115	Coiled-coil domain-containing protein 115 OS=Homo sapiens OX=9606 GN=CCDC115 PE=1 SV=1	High	105.5	106.4	104.1	101.1	97.2	97.8	105.333	98.7	-	1.06721	0.00871176
Q15155	NOMO1	Nodal modulator 1 OS=Homo sapiens OX=9606 GN=NOMO1 PE=1 SV=5	High	107.7	104.6	99.6	99.4	97.1	95.8	103.967	97.4333	-	1.06705	0.0647566
Q96JJ3	ELMO2	Engulfment and cell motility protein 2 OS=Homo sapiens OX=9606 GN=ELMO2 PE=1 SV=2	High	109.1	109.9	101.2	103.4	96.5	100.2	106.733	100.033	-	1.06698	0.121519
P61026	RAB10	Ras-related protein Rab-10 OS=Homo sapiens OX=9606 GN=RAB10 PE=1 SV=1	High	109.6	102.4	98.7	98.1	96	97.1	103.567	97.0667	-	1.06696	0.116698
Q9NTJ3	SMC4	Structural maintenance of chromosomes protein 4 OS=Homo sapiens OX=9606 GN=SMC4 PE=1 SV=2	High	100.9	110.1	105.3	101.3	96.3	98.9	105.433	98.8333	-	1.06678	0.0944463
Q99623	PHB2	Prohibitin-2 OS=Homo sapiens OX=9606 GN=PHB2 PE=1 SV=2	High	108.8	105.3	100.7	100.9	98.5	95.7	104.933	98.3667	-	1.06676	0.077878
O95352	ATG7	Ubiquitin-like modifier-activating enzyme ATG7 OS=Homo sapiens OX=9606 GN=ATG7 PE=1 SV=1	High	85.5	118.4	114.2	89	101.9	107.3	106.033	99.4	-	1.06673	0.600349
O95816	BAG2	BAG family molecular chaperone regulator 2 OS=Homo sapiens OX=9606 GN=BAG2 PE=1 SV=1	High	104.5	105	99.7	98	98.6	93.3	103.067	96.6333	-	1.06657	0.053893
Q9NYQ6	CELSR1	Cadherin EGF LAG seven-pass G-type receptor 1 OS=Homo sapiens OX=9606 GN=CELSR1 PE=1 SV=1	High	103.3	99.4	103.5	96.5	96.7	93.9	102.067	95.7	-	1.06653	0.0167805
P38435	GGCX	Vitamin K-dependent gamma-carboxylase OS=Homo sapiens OX=9606 GN=GGCX PE=1 SV=2	High	104.8	101.1	100.3	94.6	98.8	93.7	102.067	95.7	-	1.06653	0.0384678
Q04828	AKR1C1	Aldo-keto reductase family 1 member C1 OS=Homo sapiens OX=9606 GN=AKR1C1 PE=1 SV=1	High	83.1	102	100.3	82.6	87.9	97.1	95.1333	89.2	-	1.06652	0.466169
O75379	VAMP4	Vesicle-associated membrane protein 4 OS=Homo sapiens OX=9606 GN=VAMP4 PE=1 SV=2	High	106.2	100.7	99.4	97	96.6	93.6	102.1	95.7333	-	1.0665	0.0531992
Q99805	TM9SF2	Transmembrane 9 superfamily member 2 OS=Homo sapiens OX=9606 GN=TM9SF2 PE=1 SV=1	High	105.3	99.9	99.6	94.7	93.9	97.2	101.6	95.2667	-	1.06648	0.0394253
Q9UL25	RAB21	Ras-related protein Rab-21 OS=Homo sapiens OX=9606 GN=RAB21 PE=1 SV=3	High	104.7	104.8	103.6	97.1	98.4	98.1	104.367	97.8667	-	1.06642	0.0002929
P51587	BRCA2	Breast cancer type 2 susceptibility protein OS=Homo sapiens OX=9606 GN=BRCA2 PE=1 SV=3	Low	97.2	106.2	100.5	105.1	90.4	89.5	101.3	95	-	1.06632	0.330985
P82912	MRPS11	28S ribosomal protein S11, mitochondrial OS=Homo sapiens OX=9606 GN=MRPS11 PE=1 SV=2	High	107.7	94.2	102.4	97.1	96.9	91.4	101.433	95.1333	-	1.06622	0.220977
Q02487	DSC2	Desmocollin-2 OS=Homo sapiens OX=9606 GN=DSC2 PE=1 SV=1	Medium	103.9	92	100.4	99.7	104	74.2	98.7667	92.6333	-	1.06621	0.570885
P61803	DAD1	Dolichyl-diphosphooligosaccharide--protein glycosyltransferase subunit DAD1 OS=Homo sapiens OX=9606 GN=DAD1 PE=1 SV=3	High	104.4	102.7	103.7	96.6	97.2	97.7	103.6	97.1667	-	1.06621	0.000393483
P55957	BID	BH3-interacting domain death agonist OS=Homo sapiens OX=9606 GN=BID PE=1 SV=1	High	99.4	104.4	103.8	96.7	99.1	92.7	102.533	96.1667	-	1.0662	0.0596737
O00178	GTPBP1	GTP-binding protein 1 OS=Homo sapiens OX=9606 GN=GTPBP1 PE=1 SV=3	High	94.5	103.2	113.2	94.6	102.1	94.9	103.633	97.2	-	1.06619	0.339187
P78318	IGBP1	Immunoglobulin-binding protein 1 OS=Homo sapiens OX=9606 GN=IGBP1 PE=1 SV=1	High	96.6	109.9	109.3	89.5	103.4	103.3	105.267	98.7333	-	1.06617	0.360616
Q9GZY4	COA1	Cytochrome c oxidase assembly factor 1 homolog OS=Homo sapiens OX=9606 GN=COA1 PE=1 SV=1	High	105.3	107.1	101.8	102.7	97.6	94.4	104.733	98.2333	-	1.06617	0.0865526
P04899	GNAI2	Guanine nucleotide-binding protein G(i) subunit alpha-2 OS=Homo sapiens OX=9606 GN=GNAI2 PE=1 SV=3	High	105.3	98.1	100.1	96.5	95.9	92.3	101.167	94.9	-	1.06603	0.0673495
Q07021	C1QBP	Complement component 1 Q subcomponent-binding protein, mitochondrial OS=Homo sapiens OX=9606 GN=C1QBP PE=1 SV=1	High	102.9	106.4	105.7	100.1	99	96.4	105	98.5	-	1.06599	0.0132303
P09601	HMOX1	Heme oxygenase 1 OS=Homo sapiens OX=9606 GN=HMOX1 PE=1 SV=1	High	102.9	105.8	108	99.3	100	97.8	105.567	99.0333	-	1.06597	0.0154748
P61019	RAB2A	Ras-related protein Rab-2A OS=Homo sapiens OX=9606 GN=RAB2A PE=1 SV=1	High	106.6	106	102.7	100	99.7	96.1	105.1	98.6	-	1.06592	0.0203322
Q8N5I4	DHRSX	Dehydrogenase/reductase SDR family member on chromosome X OS=Homo sapiens OX=9606 GN=DHRSX PE=1 SV=2	High	102.9	99.3	100.4	99	91	93.9	100.867	94.6333	-	1.06587	0.0722994
Q16543	CDC37	Hsp90 co-chaperone Cdc37 OS=Homo sapiens OX=9606 GN=CDC37 PE=1 SV=1	High	103.8	104.4	104.6	97.6	96.8	99.1	104.267	97.8333	-	1.06576	0.000847841
P08962	CD63	CD63 antigen OS=Homo sapiens OX=9606 GN=CD63 PE=1 SV=2	High	117.3	101	102.9	104.7	99	97.7	107.067	100.467	-	1.06569	0.30216
Q5VW32	BROX	BRO1 domain-containing protein BROX OS=Homo sapiens OX=9606 GN=BROX PE=1 SV=1	High	88	117.3	111.1	92.6	113.3	91	105.467	98.9667	-	1.06568	0.600523
O75665	OFD1	Oral-facial-digital syndrome 1 protein OS=Homo sapiens OX=9606 GN=OFD1 PE=1 SV=1	High	103.1	100.6	106.3	97.1	98.9	94.9	103.333	96.9667	-	1.06566	0.0341789
P28482	MAPK1	Mitogen-activated protein kinase 1 OS=Homo sapiens OX=9606 GN=MAPK1 PE=1 SV=3	High	94.2	106.4	102.1	90.4	95.5	98.2	100.9	94.7	-	1.06547	0.217651
P35052	GPC1	Glypican-1 OS=Homo sapiens OX=9606 GN=GPC1 PE=1 SV=2	High	98.4	96.8	99.8	93.7	92.2	91	98.3333	92.3	-	1.06537	0.00664543
P35221	CTNNA1	Catenin alpha-1 OS=Homo sapiens OX=9606 GN=CTNNA1 PE=1 SV=1	High	107.3	99.5	101.3	97.2	95.7	96.3	102.7	96.4	-	1.06535	0.0583522
Q9BUV8	RAB5IF	Uncharacterized protein RAB5IF OS=Homo sapiens OX=9606 GN=RAB5IF PE=2 SV=1	High	113.6	96.9	97.6	108.2	89.1	91.9	102.7	96.4	-	1.06535	0.478872
Q9Y3D3	MRPS16	28S ribosomal protein S16, mitochondrial OS=Homo sapiens OX=9606 GN=MRPS16 PE=1 SV=1	High	100.3	98.4	101.3	95.5	91.9	94.2	100	93.8667	-	1.06534	0.0105571
Q99747	NAPG	Gamma-soluble NSF attachment protein OS=Homo sapiens OX=9606 GN=NAPG PE=1 SV=1	High	98.6	100.9	102.2	94.6	96.1	92.5	100.567	94.4	-	1.06532	0.014149
Q9NRL3	STRN4	Striatin-4 OS=Homo sapiens OX=9606 GN=STRN4 PE=1 SV=2	High	99.7	104.7	105.9	94.7	96.3	100.3	103.433	97.1	-	1.06522	0.0662107
Q5J8M3	EMC4	ER membrane protein complex subunit 4 OS=Homo sapiens OX=9606 GN=EMC4 PE=1 SV=2	High	108.6	106.1	104.1	101.1	99.5	98.7	106.267	99.7667	-	1.06515	0.011782
Q9GZX9	TWSG1	Twisted gastrulation protein homolog 1 OS=Homo sapiens OX=9606 GN=TWSG1 PE=1 SV=1	High	103.9	120.6	105.8	101.1	115.3	93.7	110.1	103.367	-	1.06514	0.460115
Q96GQ7	DDX27	Probable ATP-dependent RNA helicase DDX27 OS=Homo sapiens OX=9606 GN=DDX27 PE=1 SV=2	High	113.8	106.1	105.6	102.1	104.1	99.4	108.5	101.867	-	1.06512	0.0902327
Q9UBV7	B4GALT7	Beta-1,4-galactosyltransferase 7 OS=Homo sapiens OX=9606 GN=B4GALT7 PE=1 SV=1	High	109.6	102.5	106.9	98.8	98.5	102.2	106.333	99.8333	-	1.06511	0.0527028
Q92616	GCN1	eIF-2-alpha kinase activator GCN1 OS=Homo sapiens OX=9606 GN=GCN1 PE=1 SV=6	High	100	107.5	108.4	99.9	98.2	98.5	105.3	98.8667	-	1.06507	0.0767672
Q2TAA5	ALG11	GDP-Man:Man(3)GlcNAc(2)-PP-Dol alpha-1,2-mannosyltransferase OS=Homo sapiens OX=9606 GN=ALG11 PE=1 SV=2	High	105.3	103.4	99.2	97.7	99.4	92	102.633	96.3667	-	1.06503	0.0946345
O00592	PODXL	Podocalyxin OS=Homo sapiens OX=9606 GN=PODXL PE=1 SV=2	High	106.7	98.7	104.3	99.3	96.7	94.8	103.233	96.9333	-	1.06499	0.0803644
P49641	MAN2A2	Alpha-mannosidase 2x OS=Homo sapiens OX=9606 GN=MAN2A2 PE=2 SV=3	High	102.6	104.4	102.1	94.8	96.6	98.9	103.033	96.7667	-	1.06476	0.0104046
O76024	WFS1	Wolframin OS=Homo sapiens OX=9606 GN=WFS1 PE=1 SV=2	High	103.7	101.7	100.6	95	98.5	93.9	102	95.8	-	1.06472	0.0201034
Q92575	UBXN4	UBX domain-containing protein 4 OS=Homo sapiens OX=9606 GN=UBXN4 PE=1 SV=2	High	104.3	101.4	103.8	97.7	96.2	96.8	103.167	96.9	-	1.06467	0.00325459
Q96LZ7	RMDN2	Regulator of microtubule dynamics protein 2 OS=Homo sapiens OX=9606 GN=RMDN2 PE=1 SV=2	High	109.3	102.6	99.3	98.1	99.3	94.9	103.733	97.4333	-	1.06466	0.122179
Q06124	PTPN11	Tyrosine-protein phosphatase non-receptor type 11 OS=Homo sapiens OX=9606 GN=PTPN11 PE=1 SV=3	High	101.8	106	101.9	95.9	97.3	97.7	103.233	96.9667	-	1.06463	0.0135502
Q8NG11	TSPAN14	Tetraspanin-14 OS=Homo sapiens OX=9606 GN=TSPAN14 PE=1 SV=1	High	107.4	101.5	102.5	99.3	97.6	95.6	103.8	97.5	-	1.06462	0.0407022
Q5VW38	GPR107	Protein GPR107 OS=Homo sapiens OX=9606 GN=GPR107 PE=1 SV=1	High	102.9	104.4	99.7	97.4	97.9	93.1	102.333	96.1333	-	1.06449	0.0395427
Q5W111	SPRYD7	SPRY domain-containing protein 7 OS=Homo sapiens OX=9606 GN=SPRYD7 PE=1 SV=2	High	104.7	101.6	101.7	97.4	97.8	94.2	102.667	96.4667	-	1.06427	0.015351
Q15424	SAFB	Scaffold attachment factor B1 OS=Homo sapiens OX=9606 GN=SAFB PE=1 SV=4	High	110	100.2	102.9	99.1	98.3	96.8	104.367	98.0667	-	1.06424	0.103593
Q96LL9	DNAJC30	DnaJ homolog subfamily C member 30, mitochondrial OS=Homo sapiens OX=9606 GN=DNAJC30 PE=1 SV=3	High	108.3	108.7	92.8	104	88.5	98.6	103.267	97.0333	-	1.06424	0.419303
Q969Q5	RAB24	Ras-related protein Rab-24 OS=Homo sapiens OX=9606 GN=RAB24 PE=1 SV=1	High	106.5	102.1	96.5	96.5	97.1	93.1	101.7	95.5667	-	1.06418	0.123396
Q9UBV2	SEL1L	Protein sel-1 homolog 1 OS=Homo sapiens OX=9606 GN=SEL1L PE=1 SV=3	High	101.6	101.3	97.5	94.8	93.3	94.2	100.133	94.1	-	1.06412	0.0122372
Q9UBX3	SLC25A10	Mitochondrial dicarboxylate carrier OS=Homo sapiens OX=9606 GN=SLC25A10 PE=1 SV=2	High	106.6	104.4	101.1	99	96.6	97.7	104.033	97.7667	-	1.0641	0.0228229
A6NMS7	LRRC37A	Leucine-rich repeat-containing protein 37A OS=Homo sapiens OX=9606 GN=LRRC37A PE=2 SV=3	Medium	97.2	109.6	105.3	98.5	93.2	101.6	104.033	97.7667	-	1.0641	0.226186
P57721	PCBP3	Poly(rC)-binding protein 3 OS=Homo sapiens OX=9606 GN=PCBP3 PE=2 SV=2	High	96.9	103.1	100.8	90.3	96.8	95.6	100.267	94.2333	-	1.06403	0.0887363
P38919	EIF4A3	Eukaryotic initiation factor 4A-III OS=Homo sapiens OX=9606 GN=EIF4A3 PE=1 SV=4	High	104.6	107.1	101	97.8	98.5	97.6	104.233	97.9667	-	1.06397	0.0249341
P13498	CYBA	Cytochrome b-245 light chain OS=Homo sapiens OX=9606 GN=CYBA PE=1 SV=3	High	127.5	102	106.6	106.5	106.2	103.2	112.033	105.3	-	1.06394	0.442963
Q13325	IFIT5	Interferon-induced protein with tetratricopeptide repeats 5 OS=Homo sapiens OX=9606 GN=IFIT5 PE=1 SV=1	High	85.9	92.2	116.6	85.6	107.1	84.3	98.2333	92.3333	-	1.0639	0.646814
Q9NVC3	SLC38A7	Putative sodium-coupled neutral amino acid transporter 7 OS=Homo sapiens OX=9606 GN=SLC38A7 PE=1 SV=1	High	111.9	102.8	103.6	105.4	96.1	97.7	106.1	99.7333	-	1.06384	0.194291
Q03426	MVK	Mevalonate kinase OS=Homo sapiens OX=9606 GN=MVK PE=1 SV=1	High	91.3	103.7	110.5	96.6	100.3	90.3	101.833	95.7333	-	1.06372	0.390017
Q9NVX2	NLE1	Notchless protein homolog 1 OS=Homo sapiens OX=9606 GN=NLE1 PE=1 SV=4	High	100.1	106.9	103.7	96.1	96.5	99.5	103.567	97.3667	-	1.06368	0.0503174
Q02539	H1-1	Histone H1.1 OS=Homo sapiens OX=9606 GN=H1-1 PE=1 SV=3	High	110.9	94.9	96.6	93.7	99.2	91.4	100.8	94.7667	-	1.06367	0.340157
P12882	MYH1	Myosin-1 OS=Homo sapiens OX=9606 GN=MYH1 PE=1 SV=3	High	94.4	101.3	111.8	94.8	90.9	103.4	102.5	96.3667	-	1.06365	0.382878
O95214	LEPROTL1	Leptin receptor overlapping transcript-like 1 OS=Homo sapiens OX=9606 GN=LEPROTL1 PE=1 SV=2	High	109.2	96.3	105.9	100.1	93.3	99.4	103.8	97.6	-	1.06352	0.234309
P07205	PGK2	Phosphoglycerate kinase 2 OS=Homo sapiens OX=9606 GN=PGK2 PE=1 SV=3	High	92.9	100.5	106.7	91	94.6	96.6	100.033	94.0667	-	1.06343	0.238808
P40937	RFC5	Replication factor C subunit 5 OS=Homo sapiens OX=9606 GN=RFC5 PE=1 SV=1	High	105.6	105.8	102.2	101.8	98.3	94.8	104.533	98.3	-	1.06341	0.0557705
Q9HD20	ATP13A1	Manganese-transporting ATPase 13A1 OS=Homo sapiens OX=9606 GN=ATP13A1 PE=1 SV=2	High	104.5	102.7	99.7	96.4	97.5	94.7	102.3	96.2	-	1.06341	0.0196691
Q53H96	PYCR3	Pyrroline-5-carboxylate reductase 3 OS=Homo sapiens OX=9606 GN=PYCR3 PE=1 SV=3	High	94.1	106.5	109.7	99.4	100.9	91.5	103.433	97.2667	-	1.0634	0.33107
Q86TM6	SYVN1	E3 ubiquitin-protein ligase synoviolin OS=Homo sapiens OX=9606 GN=SYVN1 PE=1 SV=2	High	112.5	101.5	91.4	93.8	93.8	99.6	101.8	95.7333	-	1.06337	0.39633
Q9UBI4	STOML1	Stomatin-like protein 1 OS=Homo sapiens OX=9606 GN=STOML1 PE=1 SV=1	High	106.5	105.2	104	95	100.5	101.4	105.233	98.9667	-	1.06332	0.0421003
P98164	LRP2	Low-density lipoprotein receptor-related protein 2 OS=Homo sapiens OX=9606 GN=LRP2 PE=1 SV=3	Low	107.5	100.3	96.2	94.7	96.8	94.4	101.333	95.3	-	1.06331	0.149535
Q96BN8	OTULIN	Ubiquitin thioesterase otulin OS=Homo sapiens OX=9606 GN=OTULIN PE=1 SV=3	Medium	100	107.9	113.1	100.9	88.5	112.5	107	100.633	-	1.06327	0.465847
Q9NPC8	SIX2	Homeobox protein SIX2 OS=Homo sapiens OX=9606 GN=SIX2 PE=1 SV=1	High	103.5	111.5	94.3	94.2	102.5	94.2	103.1	96.9667	-	1.06325	0.341552
P56962	STX17	Syntaxin-17 OS=Homo sapiens OX=9606 GN=STX17 PE=1 SV=2	High	103.2	101.3	101.7	94.5	95	98.5	102.067	96	-	1.06319	0.0118677
Q9BRT2	UQCC2	Ubiquinol-cytochrome-c reductase complex assembly factor 2 OS=Homo sapiens OX=9606 GN=UQCC2 PE=1 SV=1	High	101.6	104.4	107	98.1	96.9	99.5	104.333	98.1667	-	1.06282	0.0235234
P29992	GNA11	Guanine nucleotide-binding protein subunit alpha-11 OS=Homo sapiens OX=9606 GN=GNA11 PE=1 SV=2	High	106.9	100.2	100.9	98.2	96.5	95.1	102.667	96.6	-	1.0628	0.0582389
P55789	GFER	FAD-linked sulfhydryl oxidase ALR OS=Homo sapiens OX=9606 GN=GFER PE=1 SV=2	High	110.2	110.3	99.7	101.3	97.5	102.5	106.733	100.433	-	1.06273	0.174987
P07477	PRSS1	Trypsin-1 OS=Homo sapiens OX=9606 GN=PRSS1 PE=1 SV=1	High	115.2	90.2	93	106.4	82.8	91.6	99.4667	93.6	-	1.06268	0.605674
Q86X83	COMMD2	COMM domain-containing protein 2 OS=Homo sapiens OX=9606 GN=COMMD2 PE=1 SV=2	High	97.6	107.1	102.2	92.7	94.3	101.8	102.3	96.2667	-	1.06267	0.1989
Q96HH6	TMEM19	Transmembrane protein 19 OS=Homo sapiens OX=9606 GN=TMEM19 PE=1 SV=1	High	113.9	102.1	101.2	98.2	104.5	95.8	105.733	99.5	-	1.06265	0.267639
Q8NC56	LEMD2	LEM domain-containing protein 2 OS=Homo sapiens OX=9606 GN=LEMD2 PE=1 SV=1	High	107.9	102.2	102.1	99.6	96.8	97.4	104.067	97.9333	-	1.06263	0.0430572
Q86UT6	NLRX1	NLR family member X1 OS=Homo sapiens OX=9606 GN=NLRX1 PE=1 SV=1	High	105.8	102.7	100.4	97.6	97	96.1	102.967	96.9	-	1.06261	0.0202026
Q9BRT6	LLPH	Protein LLP homolog OS=Homo sapiens OX=9606 GN=LLPH PE=1 SV=1	High	119.4	104	101.1	102.5	104.7	98.2	108.167	101.8	-	1.06254	0.347811
Q6ZMG9	CERS6	Ceramide synthase 6 OS=Homo sapiens OX=9606 GN=CERS6 PE=1 SV=1	High	107.8	100.2	98	100	95.3	92.7	102	96	-	1.0625	0.176244
Q8TC07	TBC1D15	TBC1 domain family member 15 OS=Homo sapiens OX=9606 GN=TBC1D15 PE=1 SV=2	High	98.4	104.5	103.4	91	100.5	96.8	102.1	96.1	-	1.06243	0.147003
Q9NRR3	CDC42SE2	CDC42 small effector protein 2 OS=Homo sapiens OX=9606 GN=CDC42SE2 PE=1 SV=1	High	95.7	100.2	114	94.3	100.7	96.7	103.3	97.2333	-	1.06239	0.355594
Q9NP66	HMG20A	High mobility group protein 20A OS=Homo sapiens OX=9606 GN=HMG20A PE=1 SV=1	High	105.6	103.9	97.1	99.5	95.3	93.8	102.2	96.2	-	1.06237	0.125651
O60216	RAD21	Double-strand-break repair protein rad21 homolog OS=Homo sapiens OX=9606 GN=RAD21 PE=1 SV=2	High	107.1	100.3	104.5	100.3	97.6	95.7	103.967	97.8667	-	1.06233	0.0630532
Q6UWP7	LCLAT1	Lysocardiolipin acyltransferase 1 OS=Homo sapiens OX=9606 GN=LCLAT1 PE=1 SV=1	High	104.3	100	99.2	95.8	97.7	92.2	101.167	95.2333	-	1.0623	0.0584896
Q9UKK6	NXT1	NTF2-related export protein 1 OS=Homo sapiens OX=9606 GN=NXT1 PE=1 SV=1	High	94.2	116.6	106.4	99.8	99.9	98.9	105.733	99.5333	-	1.06229	0.393034
Q9UIG0	BAZ1B	Tyrosine-protein kinase BAZ1B OS=Homo sapiens OX=9606 GN=BAZ1B PE=1 SV=2	High	109.8	106.8	104.2	100	102.8	99.2	106.933	100.667	-	1.06225	0.0325586
Q99797	MIPEP	Mitochondrial intermediate peptidase OS=Homo sapiens OX=9606 GN=MIPEP PE=1 SV=2	High	100.9	100.9	100.4	94.4	96.2	93.9	100.733	94.8333	-	1.06221	0.0011956
Q8WXF0	SRSF12	Serine/arginine-rich splicing factor 12 OS=Homo sapiens OX=9606 GN=SRSF12 PE=2 SV=1	High	119.5	105.8	95.7	105.1	96.9	100.2	107	100.733	-	1.06221	0.438835
O00541	PES1	Pescadillo homolog OS=Homo sapiens OX=9606 GN=PES1 PE=1 SV=1	High	108.3	107.2	104.2	102	99.9	99.1	106.567	100.333	-	1.06213	0.0141844
Q9NVJ2	ARL8B	ADP-ribosylation factor-like protein 8B OS=Homo sapiens OX=9606 GN=ARL8B PE=1 SV=1	High	108.9	102.2	98.6	97.8	95.3	98.5	103.233	97.2	-	1.06207	0.129781
P82094	TMF1	TATA element modulatory factor OS=Homo sapiens OX=9606 GN=TMF1 PE=1 SV=2	High	104.4	105.8	106.4	99.4	102.2	96.5	105.533	99.3667	-	1.06206	0.0243205
Q99653	CHP1	Calcineurin B homologous protein 1 OS=Homo sapiens OX=9606 GN=CHP1 PE=1 SV=3	High	106.2	102.6	105.2	100.4	99.7	95.6	104.667	98.5667	-	1.06189	0.0295996
Q8WUQ7	CACTIN	Cactin OS=Homo sapiens OX=9606 GN=CACTIN PE=1 SV=3	High	106.8	101.9	105.3	101.3	93.8	100.6	104.667	98.5667	-	1.06189	0.0946338
Q14155	ARHGEF7	Rho guanine nucleotide exchange factor 7 OS=Homo sapiens OX=9606 GN=ARHGEF7 PE=1 SV=2	High	105.8	102.2	107.9	101.5	100.1	95.9	105.3	99.1667	-	1.06185	0.0605849
Q6PK18	OGFOD3	2-oxoglutarate and iron-dependent oxygenase domain-containing protein 3 OS=Homo sapiens OX=9606 GN=OGFOD3 PE=1 SV=2	High	103.7	100.2	98.3	95.5	96.6	92.5	100.733	94.8667	-	1.06184	0.0427064
Q3MIT2	PUS10	Putative tRNA pseudouridine synthase Pus10 OS=Homo sapiens OX=9606 GN=PUS10 PE=1 SV=1	Medium	94.6	93.2	103	94.1	87.3	92.5	96.9333	91.3	-	1.0617	0.201043
Q2Y0W8	SLC4A8	Electroneutral sodium bicarbonate exchanger 1 OS=Homo sapiens OX=9606 GN=SLC4A8 PE=1 SV=1	High	89.3	100.2	106.6	93.7	91.6	93.6	98.7	92.9667	-	1.06167	0.323518
Q9UQE7	SMC3	Structural maintenance of chromosomes protein 3 OS=Homo sapiens OX=9606 GN=SMC3 PE=1 SV=2	High	105.8	103	103.2	101.2	99.4	93.3	104	97.9667	-	1.06159	0.0775421
O00255	MEN1	Menin OS=Homo sapiens OX=9606 GN=MEN1 PE=1 SV=4	High	100.6	106.3	105.1	98.5	96.7	98.7	104	97.9667	-	1.06159	0.0309315
P02794	FTH1	Ferritin heavy chain OS=Homo sapiens OX=9606 GN=FTH1 PE=1 SV=2	High	95.6	96.7	102.5	94	86.6	97.1	98.2667	92.5667	-	1.06158	0.205979
P61006	RAB8A	Ras-related protein Rab-8A OS=Homo sapiens OX=9606 GN=RAB8A PE=1 SV=1	High	107.5	100.7	95.3	97.1	94.8	94	101.167	95.3	-	1.06156	0.183247
P29218	IMPA1	Inositol monophosphatase 1 OS=Homo sapiens OX=9606 GN=IMPA1 PE=1 SV=1	High	96	105.5	100.9	91.3	96	97.6	100.8	94.9667	-	1.06143	0.154826
Q8NEN9	PDZD8	PDZ domain-containing protein 8 OS=Homo sapiens OX=9606 GN=PDZD8 PE=1 SV=1	High	103.6	102.5	100	97.6	95.9	94.9	102.033	96.1333	-	1.06137	0.0112214
O95721	SNAP29	Synaptosomal-associated protein 29 OS=Homo sapiens OX=9606 GN=SNAP29 PE=1 SV=1	High	102.4	105.1	104.3	97.7	95.8	100.3	103.933	97.9333	-	1.06127	0.017241
O96011	PEX11B	Peroxisomal membrane protein 11B OS=Homo sapiens OX=9606 GN=PEX11B PE=1 SV=1	High	107.7	98.6	100.4	95.8	99.3	93.9	102.233	96.3333	-	1.06125	0.139025
Q9P287	BCCIP	BRCA2 and CDKN1A-interacting protein OS=Homo sapiens OX=9606 GN=BCCIP PE=1 SV=1	High	92.4	106.4	109.9	91.4	100.1	99.4	102.9	96.9667	-	1.06119	0.380899
Q8IVH2	FOXP4	Forkhead box protein P4 OS=Homo sapiens OX=9606 GN=FOXP4 PE=1 SV=1	High	105.3	99.5	102.2	97.1	108.8	83.4	102.333	96.4333	-	1.06118	0.477042
Q9UKA9	PTBP2	Polypyrimidine tract-binding protein 2 OS=Homo sapiens OX=9606 GN=PTBP2 PE=1 SV=1	High	106.6	105.9	96.3	96.2	97.8	97	102.933	97	-	1.06117	0.151682
Q8N6M3	FITM2	Fat storage-inducing transmembrane protein 2 OS=Homo sapiens OX=9606 GN=FITM2 PE=1 SV=1	High	112.9	96.7	99.4	100.8	94.7	95.7	103	97.0667	-	1.06113	0.330011
Q9Y2U8	LEMD3	Inner nuclear membrane protein Man1 OS=Homo sapiens OX=9606 GN=LEMD3 PE=1 SV=2	High	104	100.6	102.9	96.3	97.7	95.8	102.5	96.6	-	1.06108	0.0068748
O14841	OPLAH	5-oxoprolinase OS=Homo sapiens OX=9606 GN=OPLAH PE=1 SV=3	Medium	101	95.9	95.5	93.5	89.2	92.9	97.4667	91.8667	-	1.06096	0.065427
Q9NZ43	USE1	Vesicle transport protein USE1 OS=Homo sapiens OX=9606 GN=USE1 PE=1 SV=2	High	106.8	103.4	98.3	100.2	97.2	93.4	102.833	96.9333	-	1.06087	0.13509
Q96BP2	CHCHD1	Coiled-coil-helix-coiled-coil-helix domain-containing protein 1 OS=Homo sapiens OX=9606 GN=CHCHD1 PE=1 SV=1	High	105.9	102.2	103.2	98.7	98.5	96.3	103.767	97.8333	-	1.06065	0.0116231
O75096	LRP4	Low-density lipoprotein receptor-related protein 4 OS=Homo sapiens OX=9606 GN=LRP4 PE=1 SV=4	High	104	109	98.9	91	112	91.1	103.967	98.0333	-	1.06052	0.476842
Q8WVY7	UBLCP1	Ubiquitin-like domain-containing CTD phosphatase 1 OS=Homo sapiens OX=9606 GN=UBLCP1 PE=1 SV=2	High	92.4	102	115.8	97.2	100.3	95	103.4	97.5	-	1.06051	0.44453
P51149	RAB7A	Ras-related protein Rab-7a OS=Homo sapiens OX=9606 GN=RAB7A PE=1 SV=1	High	106.2	104	101.2	99	97.4	97.3	103.8	97.9	-	1.06027	0.0189226
P55082	MFAP3	Microfibril-associated glycoprotein 3 OS=Homo sapiens OX=9606 GN=MFAP3 PE=2 SV=1	High	103.1	96.8	101.3	96.9	93.5	93.7	100.4	94.7	-	1.06019	0.0586324
P34897	SHMT2	Serine hydroxymethyltransferase, mitochondrial OS=Homo sapiens OX=9606 GN=SHMT2 PE=1 SV=3	High	106.5	104.2	103.1	100.7	97.7	97.6	104.6	98.6667	-	1.06014	0.0141862
O95336	PGLS	6-phosphogluconolactonase OS=Homo sapiens OX=9606 GN=PGLS PE=1 SV=2	High	93.2	105.8	109.6	92.4	97.7	101	102.867	97.0333	-	1.06012	0.352792
P13639	EEF2	Elongation factor 2 OS=Homo sapiens OX=9606 GN=EEF2 PE=1 SV=4	High	90.2	109.2	105.9	87.9	96	104.1	101.767	96	-	1.06007	0.48475
P51153	RAB13	Ras-related protein Rab-13 OS=Homo sapiens OX=9606 GN=RAB13 PE=1 SV=1	High	105.3	101.1	97.2	95.5	95	95.9	101.2	95.4667	-	1.06006	0.0714894
Q5SSJ5	HP1BP3	Heterochromatin protein 1-binding protein 3 OS=Homo sapiens OX=9606 GN=HP1BP3 PE=1 SV=1	High	106.3	98.4	97.2	98.9	96.3	89.6	100.633	94.9333	-	1.06004	0.225147
O95980	RECK	Reversion-inducing cysteine-rich protein with Kazal motifs OS=Homo sapiens OX=9606 GN=RECK PE=1 SV=1	High	108.9	97.9	100.7	96.2	96.1	97.8	102.5	96.7	-	1.05998	0.158064
P61244	MAX	Protein max OS=Homo sapiens OX=9606 GN=MAX PE=1 SV=1	High	99.7	92.5	108.9	96.2	98.1	89.8	100.367	94.7	-	1.05984	0.350765
P62995	TRA2B	Transformer-2 protein homolog beta OS=Homo sapiens OX=9606 GN=TRA2B PE=1 SV=1	High	106	104.9	102.8	98.2	99.2	98.6	104.567	98.6667	-	1.0598	0.00387232
Q96AB3	ISOC2	Isochorismatase domain-containing protein 2 OS=Homo sapiens OX=9606 GN=ISOC2 PE=1 SV=1	High	85.8	98.6	108.2	92.8	103.4	79.9	97.5333	92.0333	-	1.05976	0.589701
Q6DKK2	TTC19	Tetratricopeptide repeat protein 19, mitochondrial OS=Homo sapiens OX=9606 GN=TTC19 PE=1 SV=4	High	102.9	103.6	100.3	97	97.1	95.4	102.267	96.5	-	1.05976	0.00730143
Q9NUQ8	ABCF3	ATP-binding cassette sub-family F member 3 OS=Homo sapiens OX=9606 GN=ABCF3 PE=1 SV=2	High	94.3	104.5	115.1	96.3	93.4	106.5	104.633	98.7333	-	1.05976	0.458544
O94979	SEC31A	Protein transport protein Sec31A OS=Homo sapiens OX=9606 GN=SEC31A PE=1 SV=3	High	96	116	102.5	99.9	95.6	101.3	104.833	98.9333	-	1.05964	0.390647
Q9BRB3	PIGQ	Phosphatidylinositol N-acetylglucosaminyltransferase subunit Q OS=Homo sapiens OX=9606 GN=PIGQ PE=1 SV=3	High	101	106.9	103.4	97.8	102.6	93.4	103.767	97.9333	-	1.05956	0.13873
Q02978	SLC25A11	Mitochondrial 2-oxoglutarate/malate carrier protein OS=Homo sapiens OX=9606 GN=SLC25A11 PE=1 SV=3	High	108.2	101.1	94.9	96.9	95.7	94.5	101.4	95.7	-	1.05956	0.218085
P61088	UBE2N	Ubiquitin-conjugating enzyme E2 N OS=Homo sapiens OX=9606 GN=UBE2N PE=1 SV=1	High	93.7	108.8	103.7	90.1	95.3	103.6	102.067	96.3333	-	1.05952	0.388116
Q86W34	AMZ2	Archaemetzincin-2 OS=Homo sapiens OX=9606 GN=AMZ2 PE=1 SV=2	Medium	104.7	97.5	93.4	100	88.4	90.6	98.5333	93	-	1.0595	0.317929
P41247	PNPLA4	Patatin-like phospholipase domain-containing protein 4 OS=Homo sapiens OX=9606 GN=PNPLA4 PE=2 SV=3	High	97.2	104.1	110.4	98	99.9	96.3	103.9	98.0667	-	1.05948	0.213886
P24588	AKAP5	A-kinase anchor protein 5 OS=Homo sapiens OX=9606 GN=AKAP5 PE=1 SV=3	High	105.4	105	103.3	100.4	103.2	92.5	104.567	98.7	-	1.05944	0.147031
O95239	KIF4A	Chromosome-associated kinesin KIF4A OS=Homo sapiens OX=9606 GN=KIF4A PE=1 SV=3	High	99.6	110.4	105.8	101.2	103.7	93.2	105.267	99.3667	-	1.05938	0.255704
Q9C0E8	LNPK	Endoplasmic reticulum junction formation protein lunapark OS=Homo sapiens OX=9606 GN=LNPK PE=1 SV=2	High	104.7	99.7	100.7	97.5	94.6	95.9	101.7	96	-	1.05937	0.0307611
P83436	COG7	Conserved oligomeric Golgi complex subunit 7 OS=Homo sapiens OX=9606 GN=COG7 PE=1 SV=1	High	91.8	105.4	104.5	89.8	101.3	93.7	100.567	94.9333	-	1.05934	0.366663
Q6NVY1	HIBCH	3-hydroxyisobutyryl-CoA hydrolase, mitochondrial OS=Homo sapiens OX=9606 GN=HIBCH PE=1 SV=2	High	101.2	98.9	96.7	95.9	91.2	93.1	98.9333	93.4	-	1.05924	0.0425445
Q9NRL2	BAZ1A	Bromodomain adjacent to zinc finger domain protein 1A OS=Homo sapiens OX=9606 GN=BAZ1A PE=1 SV=2	High	108.2	103.2	101.6	98.5	99.3	97.7	104.333	98.5	-	1.05922	0.0459991
Q7L5N1	COPS6	COP9 signalosome complex subunit 6 OS=Homo sapiens OX=9606 GN=COPS6 PE=1 SV=1	High	101	111.7	98.6	90.8	100.8	102.3	103.767	97.9667	-	1.0592	0.343866
Q9ULG6	CCPG1	Cell cycle progression protein 1 OS=Homo sapiens OX=9606 GN=CCPG1 PE=1 SV=3	High	107.5	105.7	101.9	98.3	98	101.2	105.033	99.1667	-	1.05916	0.0390376
P43353	ALDH3B1	Aldehyde dehydrogenase family 3 member B1 OS=Homo sapiens OX=9606 GN=ALDH3B1 PE=1 SV=1	High	107.8	102.1	100	98.9	99.1	94.6	103.3	97.5333	-	1.05913	0.104366
Q969S9	GFM2	Ribosome-releasing factor 2, mitochondrial OS=Homo sapiens OX=9606 GN=GFM2 PE=1 SV=1	High	98.7	100.6	98.2	95.3	94.4	91.2	99.1667	93.6333	-	1.0591	0.0185445
Q9Y289	SLC5A6	Sodium-dependent multivitamin transporter OS=Homo sapiens OX=9606 GN=SLC5A6 PE=2 SV=2	High	95.7	111.2	103.2	94.9	98.4	99.5	103.367	97.6	-	1.05908	0.285814
P61289	PSME3	Proteasome activator complex subunit 3 OS=Homo sapiens OX=9606 GN=PSME3 PE=1 SV=1	High	94.1	110.3	111.8	98.1	96.7	103.8	105.4	99.5333	-	1.05894	0.388405
Q6P1A2	LPCAT3	Lysophospholipid acyltransferase 5 OS=Homo sapiens OX=9606 GN=LPCAT3 PE=1 SV=1	High	107.8	101	98.5	98.5	97.4	94.3	102.433	96.7333	-	1.05892	0.135006
Q15388	TOMM20	Mitochondrial import receptor subunit TOM20 homolog OS=Homo sapiens OX=9606 GN=TOMM20 PE=1 SV=1	High	103.9	101.2	104.3	95.9	98.5	97.8	103.133	97.4	-	1.05886	0.0100047
Q63ZY3	KANK2	KN motif and ankyrin repeat domain-containing protein 2 OS=Homo sapiens OX=9606 GN=KANK2 PE=1 SV=1	High	97.6	103.1	110.8	94.1	99.6	100.5	103.833	98.0667	-	1.0588	0.252754
Q96SK2	TMEM209	Transmembrane protein 209 OS=Homo sapiens OX=9606 GN=TMEM209 PE=1 SV=2	High	106.3	104.2	101	99.2	99.4	95.6	103.833	98.0667	-	1.0588	0.0432227
Q96MX6	WDR92	WD repeat-containing protein 92 OS=Homo sapiens OX=9606 GN=WDR92 PE=1 SV=1	High	93	106.3	112.8	93.7	95.3	105.8	104.033	98.2667	-	1.05868	0.453565
Q9BPX6	MICU1	Calcium uptake protein 1, mitochondrial OS=Homo sapiens OX=9606 GN=MICU1 PE=1 SV=1	High	110	105.2	101.2	101.3	97.7	99.9	105.467	99.6333	-	1.05855	0.101306
Q08AG7	MZT1	Mitotic-spindle organizing protein 1 OS=Homo sapiens OX=9606 GN=MZT1 PE=1 SV=2	High	93.6	97.9	110.5	95.1	97.2	93	100.667	95.1	-	1.05853	0.345824
Q6Y1H2	HACD2	Very-long-chain (3R)-3-hydroxyacyl-CoA dehydratase 2 OS=Homo sapiens OX=9606 GN=HACD2 PE=1 SV=1	High	104.2	104.3	99	98.1	96.3	96.1	102.5	96.8333	-	1.05852	0.0382896
Q9NQG6	MIEF1	Mitochondrial dynamics protein MID51 OS=Homo sapiens OX=9606 GN=MIEF1 PE=1 SV=1	High	99.8	100.9	103.6	92.8	100.4	94.3	101.433	95.8333	-	1.05843	0.0960865
Q9H6Z4	RANBP3	Ran-binding protein 3 OS=Homo sapiens OX=9606 GN=RANBP3 PE=1 SV=1	High	90.6	109	110.9	95.8	94.8	102.8	103.5	97.8	-	1.05828	0.457909
Q4G176	ACSF3	Malonate--CoA ligase ACSF3, mitochondrial OS=Homo sapiens OX=9606 GN=ACSF3 PE=1 SV=3	High	97.1	101.4	103.3	94.4	96	94.8	100.6	95.0667	-	1.0582	0.0433051
Q9Y312	AAR2	Protein AAR2 homolog OS=Homo sapiens OX=9606 GN=AAR2 PE=1 SV=2	High	95.3	113	102.8	92.3	103.8	97.9	103.7	98	-	1.05816	0.403692
O94817	ATG12	Ubiquitin-like protein ATG12 OS=Homo sapiens OX=9606 GN=ATG12 PE=1 SV=1	High	96.9	107.3	105.3	92.7	94.7	105.1	103.167	97.5	-	1.05812	0.319756
Q8NHP6	MOSPD2	Motile sperm domain-containing protein 2 OS=Homo sapiens OX=9606 GN=MOSPD2 PE=1 SV=1	High	98.6	98.1	94.6	94.2	90.3	90.8	97.1	91.7667	-	1.05812	0.0385244
P27105	STOM	Erythrocyte band 7 integral membrane protein OS=Homo sapiens OX=9606 GN=STOM PE=1 SV=3	High	104.8	102.1	97.2	98.8	94.4	94.2	101.367	95.8	-	1.05811	0.106695
Q68CP4	HGSNAT	Heparan-alpha-glucosaminide N-acetyltransferase OS=Homo sapiens OX=9606 GN=HGSNAT PE=1 SV=2	High	107.5	100	104.5	103.6	96.1	95.2	104	98.3	-	1.05799	0.172956
Q5JTW2	CEP78	Centrosomal protein of 78 kDa OS=Homo sapiens OX=9606 GN=CEP78 PE=1 SV=1	High	96.8	103.8	102.6	101	93.2	92.4	101.067	95.5333	-	1.05792	0.188261
P53004	BLVRA	Biliverdin reductase A OS=Homo sapiens OX=9606 GN=BLVRA PE=1 SV=2	High	91.9	104.9	105.1	88.3	95.6	101.5	100.633	95.1333	-	1.05781	0.396721
Q9UGU0	TCF20	Transcription factor 20 OS=Homo sapiens OX=9606 GN=TCF20 PE=1 SV=3	High	106.3	101.9	99.9	96.8	99.1	95.4	102.7	97.1	-	1.05767	0.061778
Q5T5X7	BEND3	BEN domain-containing protein 3 OS=Homo sapiens OX=9606 GN=BEND3 PE=1 SV=1	High	100.1	103.2	104.8	97.1	98.5	95.7	102.7	97.1	-	1.05767	0.0248448
A6NCS6	C2orf72	Uncharacterized protein C2orf72 OS=Homo sapiens OX=9606 GN=C2orf72 PE=1 SV=2	High	94.3	100	110.4	92.9	99.9	95.3	101.567	96.0333	-	1.05762	0.342393
Q7Z2K6	ERMP1	Endoplasmic reticulum metallopeptidase 1 OS=Homo sapiens OX=9606 GN=ERMP1 PE=1 SV=2	High	101.3	99.7	100.1	95.8	96	92.9	100.367	94.9	-	1.0576	0.007928
Q9H6A9	PCNX3	Pecanex-like protein 3 OS=Homo sapiens OX=9606 GN=PCNX3 PE=1 SV=2	High	103	102.7	104.8	98.3	99.5	95.8	103.5	97.8667	-	1.05756	0.0114308
Q9BWF3	RBM4	RNA-binding protein 4 OS=Homo sapiens OX=9606 GN=RBM4 PE=1 SV=1	High	109.5	102.7	100.5	100.5	98.8	96.4	104.233	98.5667	-	1.05749	0.127942
Q8N2W9	PIAS4	E3 SUMO-protein ligase PIAS4 OS=Homo sapiens OX=9606 GN=PIAS4 PE=1 SV=1	High	93.2	104	106.8	94.8	98.9	93.8	101.333	95.8333	-	1.05739	0.282244
P48163	ME1	NADP-dependent malic enzyme OS=Homo sapiens OX=9606 GN=ME1 PE=1 SV=1	High	97.8	100.3	106.2	91.7	101	95.1	101.433	95.9333	-	1.05733	0.209883
Q99570	PIK3R4	Phosphoinositide 3-kinase regulatory subunit 4 OS=Homo sapiens OX=9606 GN=PIK3R4 PE=1 SV=3	High	102.2	111.5	105.6	101.3	103.7	97	106.433	100.667	-	1.05728	0.160284
Q15813	TBCE	Tubulin-specific chaperone E OS=Homo sapiens OX=9606 GN=TBCE PE=1 SV=1	High	91.7	108.7	104.3	93.6	97.6	97	101.567	96.0667	-	1.05725	0.353471
Q14703	MBTPS1	Membrane-bound transcription factor site-1 protease OS=Homo sapiens OX=9606 GN=MBTPS1 PE=1 SV=1	High	105.1	99.6	102.3	97.4	98	95	102.333	96.8	-	1.05716	0.0392333
Q9Y4E8	USP15	Ubiquitin carboxyl-terminal hydrolase 15 OS=Homo sapiens OX=9606 GN=USP15 PE=1 SV=3	High	95	109.1	110.5	90	100.2	107.4	104.867	99.2	-	1.05712	0.467731
Q8N183	NDUFAF2	NADH dehydrogenase [ubiquinone] 1 alpha subcomplex assembly factor 2 OS=Homo sapiens OX=9606 GN=NDUFAF2 PE=1 SV=1	High	105.5	100.6	97.3	99.3	94.8	93	101.133	95.7	-	1.05677	0.147463
Q99439	CNN2	Calponin-2 OS=Homo sapiens OX=9606 GN=CNN2 PE=1 SV=4	High	91.2	104	108.3	90.3	92.7	104.2	101.167	95.7333	-	1.05675	0.462359
P16930	FAH	Fumarylacetoacetase OS=Homo sapiens OX=9606 GN=FAH PE=1 SV=2	Low	91.5	102.2	115.4	93.7	113.2	85.6	103.033	97.5	-	1.05675	0.632881
Q15365	PCBP1	Poly(rC)-binding protein 1 OS=Homo sapiens OX=9606 GN=PCBP1 PE=1 SV=2	High	99.9	106.6	101.2	96.8	95.3	99.1	102.567	97.0667	-	1.05666	0.0776191
Q12974	PTP4A2	Protein tyrosine phosphatase type IVA 2 OS=Homo sapiens OX=9606 GN=PTP4A2 PE=1 SV=1	High	102.7	103.4	100.3	94.6	96.1	99.3	102.133	96.6667	-	1.05655	0.0309153
O95394	PGM3	Phosphoacetylglucosamine mutase OS=Homo sapiens OX=9606 GN=PGM3 PE=1 SV=1	High	90.6	106.4	111.9	93.9	94.6	103.9	102.967	97.4667	-	1.05643	0.48474
P60903	S100A10	Protein S100-A10 OS=Homo sapiens OX=9606 GN=S100A10 PE=1 SV=2	High	101	97.3	97.8	94.1	90.6	95.6	98.7	93.4333	-	1.05637	0.0488075
Q8N128	FAM177A1	Protein FAM177A1 OS=Homo sapiens OX=9606 GN=FAM177A1 PE=1 SV=1	High	100.1	106.5	97.2	102.4	94.7	90.5	101.267	95.8667	-	1.05633	0.290503
Q9BUN8	DERL1	Derlin-1 OS=Homo sapiens OX=9606 GN=DERL1 PE=1 SV=1	High	108.5	103.1	99.9	100.8	96.6	97.5	103.833	98.3	-	1.05629	0.12083
Q8NBU5	ATAD1	ATPase family AAA domain-containing protein 1 OS=Homo sapiens OX=9606 GN=ATAD1 PE=1 SV=1	High	104.3	98.7	97.3	95.4	94.5	94.4	100.1	94.7667	-	1.05628	0.0691841
Q9NVD7	PARVA	Alpha-parvin OS=Homo sapiens OX=9606 GN=PARVA PE=1 SV=1	High	98.9	105.8	99.8	91.9	99.2	97.2	101.5	96.1	-	1.05619	0.153544
Q5ZPR3	CD276	CD276 antigen OS=Homo sapiens OX=9606 GN=CD276 PE=1 SV=1	High	102.2	99.4	106.8	93.7	105.4	92.9	102.8	97.3333	-	1.05616	0.298567
Q99571	P2RX4	P2X purinoceptor 4 OS=Homo sapiens OX=9606 GN=P2RX4 PE=1 SV=2	High	107.8	102.8	96.3	94.1	101.1	95.4	102.3	96.8667	-	1.05609	0.242249
Q3LXA3	TKFC	Triokinase/FMN cyclase OS=Homo sapiens OX=9606 GN=TKFC PE=1 SV=2	High	98.4	107.9	102.5	91.4	101.1	99.9	102.933	97.4667	-	1.05609	0.254222
P62851	RPS25	40S ribosomal protein S25 OS=Homo sapiens OX=9606 GN=RPS25 PE=1 SV=1	High	105.7	104.7	98.4	98.5	96.8	97.1	102.933	97.4667	-	1.05609	0.080082
O76094	SRP72	Signal recognition particle subunit SRP72 OS=Homo sapiens OX=9606 GN=SRP72 PE=1 SV=3	High	101.1	102.6	103.4	98	95	97.8	102.367	96.9333	-	1.05605	0.00999459
O14656	TOR1A	Torsin-1A OS=Homo sapiens OX=9606 GN=TOR1A PE=1 SV=1	High	102.9	106.9	101.2	97.5	101.1	95.9	103.667	98.1667	-	1.05603	0.073751
O75381	PEX14	Peroxisomal membrane protein PEX14 OS=Homo sapiens OX=9606 GN=PEX14 PE=1 SV=1	High	106.2	104.8	105.8	101.9	101.3	96.8	105.6	100	-	1.056	0.0280757
Q9NUL7	DDX28	Probable ATP-dependent RNA helicase DDX28 OS=Homo sapiens OX=9606 GN=DDX28 PE=1 SV=2	High	95.3	95.5	101.6	91.3	91.3	94.3	97.4667	92.3	-	1.05598	0.0876756
P35606	COPB2	Coatomer subunit beta' OS=Homo sapiens OX=9606 GN=COPB2 PE=1 SV=2	High	95.9	107.5	98.8	97.3	90	98.9	100.733	95.4	-	1.0559	0.295272
Q8N357	SLC35F6	Solute carrier family 35 member F6 OS=Homo sapiens OX=9606 GN=SLC35F6 PE=1 SV=1	High	115.7	105.4	109.5	105.6	106.9	100.6	110.2	104.367	-	1.05589	0.176342
Q86XL3	ANKLE2	Ankyrin repeat and LEM domain-containing protein 2 OS=Homo sapiens OX=9606 GN=ANKLE2 PE=1 SV=4	High	105	104.5	106	98.9	99.4	100.5	105.167	99.6	-	1.05589	0.000999082
P82932	MRPS6	28S ribosomal protein S6, mitochondrial OS=Homo sapiens OX=9606 GN=MRPS6 PE=1 SV=3	High	100.8	97.2	97.3	97.3	88.7	93.7	98.4333	93.2333	-	1.05577	0.132682
O14925	TIMM23	Mitochondrial import inner membrane translocase subunit Tim23 OS=Homo sapiens OX=9606 GN=TIMM23 PE=1 SV=1	High	103.5	108.7	100.3	97.3	100.5	98.2	104.167	98.6667	-	1.05574	0.10436
P17275	JUNB	Transcription factor jun-B OS=Homo sapiens OX=9606 GN=JUNB PE=1 SV=1	High	105.1	103.3	106.2	97.6	100.2	100.2	104.867	99.3333	-	1.0557	0.0102551
Q9BZ23	PANK2	Pantothenate kinase 2, mitochondrial OS=Homo sapiens OX=9606 GN=PANK2 PE=1 SV=3	High	100.9	100.6	107.5	93.6	108.4	90.7	103	97.5667	-	1.05569	0.411054
P50402	EMD	Emerin OS=Homo sapiens OX=9606 GN=EMD PE=1 SV=1	High	107.5	104.3	99.4	100.1	97	97.7	103.733	98.2667	-	1.05563	0.0973213
Q9H3H1	TRIT1	tRNA dimethylallyltransferase OS=Homo sapiens OX=9606 GN=TRIT1 PE=1 SV=1	High	95.9	107.4	108.1	90.8	105.7	98.5	103.8	98.3333	-	1.05559	0.402516
P19174	PLCG1	1-phosphatidylinositol 4,5-bisphosphate phosphodiesterase gamma-1 OS=Homo sapiens OX=9606 GN=PLCG1 PE=1 SV=1	High	93.2	101.6	103.5	89.9	97.3	95.4	99.4333	94.2	-	1.05556	0.247165
Q9BRU9	UTP23	rRNA-processing protein UTP23 homolog OS=Homo sapiens OX=9606 GN=UTP23 PE=1 SV=2	High	111.8	102.9	108.7	100.7	109.7	96	107.8	102.133	-	1.05548	0.302436
Q9Y5Z0	BACE2	Beta-secretase 2 OS=Homo sapiens OX=9606 GN=BACE2 PE=1 SV=1	High	98.6	110.8	104.5	97.1	105.5	94.8	104.633	99.1333	-	1.05548	0.315225
Q13641	TPBG	Trophoblast glycoprotein OS=Homo sapiens OX=9606 GN=TPBG PE=1 SV=1	High	103.8	102.4	96.8	97.8	96	93.3	101	95.7	-	1.05538	0.101987
A6NDN3	GOLGA6B	Golgin subfamily A member 6B OS=Homo sapiens OX=9606 GN=GOLGA6B PE=3 SV=3	Low	74	126.4	100.9	96.3	106.1	83.1	100.433	95.1667	-	1.05534	0.765976
Q9BVS5	TRMT61B	tRNA (adenine(58)-N(1))-methyltransferase, mitochondrial OS=Homo sapiens OX=9606 GN=TRMT61B PE=1 SV=2	High	102	100.7	104.4	98.1	96.2	96.7	102.367	97	-	1.05533	0.0118276
P60842	EIF4A1	Eukaryotic initiation factor 4A-I OS=Homo sapiens OX=9606 GN=EIF4A1 PE=1 SV=1	High	97	110.4	105.6	92.8	98.5	105.3	104.333	98.8667	-	1.05529	0.363109
Q9NVH1	DNAJC11	DnaJ homolog subfamily C member 11 OS=Homo sapiens OX=9606 GN=DNAJC11 PE=1 SV=2	High	107.1	103.9	102.2	98.9	99.5	98.4	104.4	98.9333	-	1.05526	0.0205501
Q6NUM9	RETSAT	All-trans-retinol 13,14-reductase OS=Homo sapiens OX=9606 GN=RETSAT PE=1 SV=2	High	105.9	102.5	99.2	99.7	97.3	94.5	102.533	97.1667	-	1.05523	0.0935734
O60508	CDC40	Pre-mRNA-processing factor 17 OS=Homo sapiens OX=9606 GN=CDC40 PE=1 SV=1	High	106.5	106.2	99.2	97.4	99.2	99	103.967	98.5333	-	1.05514	0.0910271
O94901	SUN1	SUN domain-containing protein 1 OS=Homo sapiens OX=9606 GN=SUN1 PE=1 SV=3	High	103.5	102.7	102.1	98.6	98.2	95.4	102.767	97.4	-	1.0551	0.00778851
Q9BRX8	PRXL2A	Peroxiredoxin-like 2A OS=Homo sapiens OX=9606 GN=PRXL2A PE=1 SV=3	High	105.2	106.4	105.2	99.5	102.8	98	105.6	100.1	-	1.05495	0.0202326
O43567	RNF13	E3 ubiquitin-protein ligase RNF13 OS=Homo sapiens OX=9606 GN=RNF13 PE=1 SV=1	High	101.3	99.6	98.7	94.6	102.2	87.2	99.8667	94.6667	-	1.05493	0.302436
Q9Y4G8	RAPGEF2	Rap guanine nucleotide exchange factor 2 OS=Homo sapiens OX=9606 GN=RAPGEF2 PE=1 SV=1	High	92.2	107.2	108.5	100.4	95.8	95.7	102.633	97.3	-	1.05481	0.383589
Q96KM6	ZNF512B	Zinc finger protein 512B OS=Homo sapiens OX=9606 GN=ZNF512B PE=1 SV=1	High	105.9	104.6	101.6	100.4	99.6	95.9	104.033	98.6333	-	1.05475	0.0455068
P09417	QDPR	Dihydropteridine reductase OS=Homo sapiens OX=9606 GN=QDPR PE=1 SV=2	High	99	103.3	104.8	98.3	97.9	95	102.367	97.0667	-	1.0546	0.0589987
Q96K37	SLC35E1	Solute carrier family 35 member E1 OS=Homo sapiens OX=9606 GN=SLC35E1 PE=1 SV=2	High	102.1	104.8	100.4	97.2	96	98.2	102.433	97.1333	-	1.05456	0.0207318
Q14151	SAFB2	Scaffold attachment factor B2 OS=Homo sapiens OX=9606 GN=SAFB2 PE=1 SV=1	High	106.3	100.3	104.7	98.2	98.6	98.4	103.767	98.4	-	1.05454	0.0405147
Q9H9A6	LRRC40	Leucine-rich repeat-containing protein 40 OS=Homo sapiens OX=9606 GN=LRRC40 PE=1 SV=1	High	100.2	105.6	103.6	96.4	97.1	99.9	103.133	97.8	-	1.05453	0.048805
Q9NPR9	GPR108	Protein GPR108 OS=Homo sapiens OX=9606 GN=GPR108 PE=2 SV=3	High	106.3	100.5	101.3	95.6	100	96.6	102.7	97.4	-	1.05441	0.078123
Q9UI12	ATP6V1H	V-type proton ATPase subunit H OS=Homo sapiens OX=9606 GN=ATP6V1H PE=1 SV=1	High	109.9	101.2	106.7	98.7	101	101.7	105.933	100.467	-	1.05441	0.112635
P50579	METAP2	Methionine aminopeptidase 2 OS=Homo sapiens OX=9606 GN=METAP2 PE=1 SV=1	High	103.2	112.4	110.2	104.9	105.4	98.7	108.6	103	-	1.05437	0.186079
Q9UDX5	MTFP1	Mitochondrial fission process protein 1 OS=Homo sapiens OX=9606 GN=MTFP1 PE=1 SV=1	High	106.6	103.5	100.8	97	100.6	97.3	103.633	98.3	-	1.05426	0.0586827
Q9Y490	TLN1	Talin-1 OS=Homo sapiens OX=9606 GN=TLN1 PE=1 SV=3	High	97.9	108.2	102.9	91.4	98.1	103.6	103	97.7	-	1.05425	0.314684
P55060	CSE1L	Exportin-2 OS=Homo sapiens OX=9606 GN=CSE1L PE=1 SV=3	High	94.2	109.4	107.6	93.1	97.6	104.5	103.733	98.4	-	1.0542	0.412001
Q9C0K1	SLC39A8	Zinc transporter ZIP8 OS=Homo sapiens OX=9606 GN=SLC39A8 PE=2 SV=1	High	99.8	109.9	103.5	93.1	95.5	108.5	104.4	99.0333	-	1.05419	0.393715
Q8WW59	SPRYD4	SPRY domain-containing protein 4 OS=Homo sapiens OX=9606 GN=SPRYD4 PE=1 SV=2	High	101.4	103	103.1	98.2	98.1	95.4	102.5	97.2333	-	1.05417	0.00791182
P45974	USP5	Ubiquitin carboxyl-terminal hydrolase 5 OS=Homo sapiens OX=9606 GN=USP5 PE=1 SV=2	High	105.1	102.3	102.2	94.2	101.3	98.2	103.2	97.9	-	1.05414	0.0793117
Q8NFF5	FLAD1	FAD synthase OS=Homo sapiens OX=9606 GN=FLAD1 PE=1 SV=1	High	96.4	110.2	89.6	87.6	100.9	92.5	98.7333	93.6667	-	1.05409	0.520291
Q8WWC4	MAIP1	m-AAA protease-interacting protein 1, mitochondrial OS=Homo sapiens OX=9606 GN=MAIP1 PE=1 SV=1	High	117	106.2	100.4	105.6	104.4	97	107.867	102.333	-	1.05407	0.375793
Q13617	CUL2	Cullin-2 OS=Homo sapiens OX=9606 GN=CUL2 PE=1 SV=2	High	103.2	101.7	105.3	95.5	101.8	97	103.4	98.1	-	1.05403	0.070848
O95373	IPO7	Importin-7 OS=Homo sapiens OX=9606 GN=IPO7 PE=1 SV=1	High	96.3	110	104	92.5	97.4	104.5	103.433	98.1333	-	1.05401	0.372102
P06400	RB1	Retinoblastoma-associated protein OS=Homo sapiens OX=9606 GN=RB1 PE=1 SV=2	High	100.6	108.7	105	96	101	101.2	104.767	99.4	-	1.05399	0.137272
Q15717	ELAVL1	ELAV-like protein 1 OS=Homo sapiens OX=9606 GN=ELAVL1 PE=1 SV=2	High	104.9	105.6	98.4	97.1	97.9	98.1	102.967	97.7	-	1.05391	0.0850253
Q9BX68	HINT2	Histidine triad nucleotide-binding protein 2, mitochondrial OS=Homo sapiens OX=9606 GN=HINT2 PE=1 SV=1	High	97.5	99.6	100.6	94.8	94.5	93.2	99.2333	94.1667	-	1.05381	0.00812854
Q14318	FKBP8	Peptidyl-prolyl cis-trans isomerase FKBP8 OS=Homo sapiens OX=9606 GN=FKBP8 PE=1 SV=2	High	105.1	102	102.9	100.1	97.6	96.5	103.333	98.0667	-	1.0537	0.0201078
Q9BYG4	PARD6G	Partitioning defective 6 homolog gamma OS=Homo sapiens OX=9606 GN=PARD6G PE=1 SV=1	High	103	95.8	99.5	87.1	100.5	95.5	99.4333	94.3667	-	1.05369	0.316328
Q92597	NDRG1	Protein NDRG1 OS=Homo sapiens OX=9606 GN=NDRG1 PE=1 SV=1	High	103.3	103	113.7	102.1	95.1	106.5	106.667	101.233	-	1.05367	0.324135
Q9Y233	PDE10A	cAMP and cAMP-inhibited cGMP 3',5'-cyclic phosphodiesterase 10A OS=Homo sapiens OX=9606 GN=PDE10A PE=1 SV=1	High	100.9	92.4	112.1	98.8	104.4	86.7	101.8	96.6333	-	1.05347	0.540706
Q15366	PCBP2	Poly(rC)-binding protein 2 OS=Homo sapiens OX=9606 GN=PCBP2 PE=1 SV=1	High	98.2	106.6	102.7	94	98.2	99.7	102.5	97.3	-	1.05344	0.154489
O43681	ASNA1	ATPase ASNA1 OS=Homo sapiens OX=9606 GN=ASNA1 PE=1 SV=2	High	99.1	104.3	100.6	94.8	94.3	99.5	101.333	96.2	-	1.05336	0.0860906
P51608	MECP2	Methyl-CpG-binding protein 2 OS=Homo sapiens OX=9606 GN=MECP2 PE=1 SV=1	High	95.1	99.6	105.6	94.6	95.6	94.9	100.1	95.0333	-	1.05331	0.172645
P07199	CENPB	Major centromere autoantigen B OS=Homo sapiens OX=9606 GN=CENPB PE=1 SV=2	High	107.3	104.1	104.8	99.6	102.7	97.9	105.4	100.067	-	1.0533	0.0354483
Q9NXE4	SMPD4	Sphingomyelin phosphodiesterase 4 OS=Homo sapiens OX=9606 GN=SMPD4 PE=1 SV=3	High	106.5	102.9	101.3	98.3	99.6	97.1	103.567	98.3333	-	1.05322	0.0369028
Q9UKG9	CROT	Peroxisomal carnitine O-octanoyltransferase OS=Homo sapiens OX=9606 GN=CROT PE=1 SV=2	High	102	102.2	102.8	99.8	99.6	92.1	102.333	97.1667	-	1.05317	0.112234
Q12907	LMAN2	Vesicular integral-membrane protein VIP36 OS=Homo sapiens OX=9606 GN=LMAN2 PE=1 SV=1	High	104.5	103.1	99.8	101.3	94.7	95.9	102.467	97.3	-	1.0531	0.103815
Q9NXG2	THUMPD1	THUMP domain-containing protein 1 OS=Homo sapiens OX=9606 GN=THUMPD1 PE=1 SV=2	High	92.1	111.6	109.7	95.2	96.8	105.6	104.467	99.2	-	1.05309	0.493625
Q93050	ATP6V0A1	V-type proton ATPase 116 kDa subunit a isoform 1 OS=Homo sapiens OX=9606 GN=ATP6V0A1 PE=1 SV=3	High	109.2	106	101.3	101	101.5	98.1	105.5	100.2	-	1.05289	0.103982
P50148	GNAQ	Guanine nucleotide-binding protein G(q) subunit alpha OS=Homo sapiens OX=9606 GN=GNAQ PE=1 SV=4	High	103.3	95.4	102	96.1	91.9	97.6	100.233	95.2	-	1.05287	0.166679
Q14BN4	SLMAP	Sarcolemmal membrane-associated protein OS=Homo sapiens OX=9606 GN=SLMAP PE=1 SV=1	High	101.9	102	101.1	97.3	96.6	95.8	101.667	96.5667	-	1.05281	0.000599325
P33176	KIF5B	Kinesin-1 heavy chain OS=Homo sapiens OX=9606 GN=KIF5B PE=1 SV=1	High	99	109.2	104.9	93.2	97.4	106.8	104.367	99.1333	-	1.05279	0.353519
P38159	RBMX	RNA-binding motif protein, X chromosome OS=Homo sapiens OX=9606 GN=RBMX PE=1 SV=3	High	107.2	101.9	100.1	98	100	95.7	103.067	97.9	-	1.05277	0.104288
Q969P0	IGSF8	Immunoglobulin superfamily member 8 OS=Homo sapiens OX=9606 GN=IGSF8 PE=1 SV=1	High	105	102.7	99.7	97.5	98	96.5	102.467	97.3333	-	1.05274	0.0324245
Q6DKI1	RPL7L1	60S ribosomal protein L7-like 1 OS=Homo sapiens OX=9606 GN=RPL7L1 PE=1 SV=2	High	113.3	105.4	102.7	102.2	101.2	101.9	107.133	101.767	-	1.05274	0.168218
P52907	CAPZA1	F-actin-capping protein subunit alpha-1 OS=Homo sapiens OX=9606 GN=CAPZA1 PE=1 SV=3	High	105	104.3	108.9	104.7	94.8	102.8	106.067	100.767	-	1.0526	0.189206
P17480	UBTF	Nucleolar transcription factor 1 OS=Homo sapiens OX=9606 GN=UBTF PE=1 SV=1	High	108.4	109	97.1	101.6	100.5	96.7	104.833	99.6	-	1.05254	0.275377
Q86Y97	KMT5C	Histone-lysine N-methyltransferase KMT5C OS=Homo sapiens OX=9606 GN=KMT5C PE=1 SV=1	High	85.3	100.4	106.9	85.2	90.5	102.3	97.5333	92.6667	-	1.05252	0.582718
O60830	TIMM17B	Mitochondrial import inner membrane translocase subunit Tim17-B OS=Homo sapiens OX=9606 GN=TIMM17B PE=1 SV=1	High	108	103.9	101.7	99.8	99.6	98.6	104.533	99.3333	-	1.05235	0.0507661
Q7Z5G4	GOLGA7	Golgin subfamily A member 7 OS=Homo sapiens OX=9606 GN=GOLGA7 PE=1 SV=2	High	105.5	101	103.1	100.2	96	98	103.2	98.0667	-	1.05235	0.0446876
Q9NUA8	ZBTB40	Zinc finger and BTB domain-containing protein 40 OS=Homo sapiens OX=9606 GN=ZBTB40 PE=1 SV=4	High	109.6	104.1	104.5	105.2	104	93.2	106.067	100.8	-	1.05225	0.27877
Q9H1U9	SLC25A51	Solute carrier family 25 member 51 OS=Homo sapiens OX=9606 GN=SLC25A51 PE=2 SV=1	High	101	101.8	97.4	101.1	90.2	94	100.067	95.1	-	1.05223	0.225489
Q9NVF7	FBXO28	F-box only protein 28 OS=Homo sapiens OX=9606 GN=FBXO28 PE=1 SV=1	High	108.2	104.6	99.6	94.8	103.5	98.6	104.133	98.9667	-	1.05221	0.218605
Q96EY8	MMAB	Corrinoid adenosyltransferase OS=Homo sapiens OX=9606 GN=MMAB PE=1 SV=1	High	103.5	98.5	100.7	96.5	96.2	95	100.9	95.9	-	1.05214	0.0300877
Q9UKR5	ERG28	Probable ergosterol biosynthetic protein 28 OS=Homo sapiens OX=9606 GN=ERG28 PE=1 SV=1	High	108.9	98.6	93.4	98.8	91	96.2	100.3	95.3333	-	1.0521	0.385199
P51553	IDH3G	Isocitrate dehydrogenase [NAD] subunit gamma, mitochondrial OS=Homo sapiens OX=9606 GN=IDH3G PE=1 SV=1	High	103.1	105.5	99	99.1	94.4	98.9	102.533	97.4667	-	1.05198	0.106484
O60281	ZNF292	Zinc finger protein 292 OS=Homo sapiens OX=9606 GN=ZNF292 PE=1 SV=3	High	102.8	96.6	110.3	97.7	100.3	96.4	103.233	98.1333	-	1.05197	0.283796
O15195	VILL	Villin-like protein OS=Homo sapiens OX=9606 GN=VILL PE=2 SV=3	Low	106.2	92.7	101.3	89.3	94.3	101.8	100.067	95.1333	-	1.05186	0.409692
Q9BVV7	TIMM21	Mitochondrial import inner membrane translocase subunit Tim21 OS=Homo sapiens OX=9606 GN=TIMM21 PE=1 SV=1	High	111	102.5	97	99.2	97	99	103.5	98.4	-	1.05183	0.284698
P62879	GNB2	Guanine nucleotide-binding protein G(I)/G(S)/G(T) subunit beta-2 OS=Homo sapiens OX=9606 GN=GNB2 PE=1 SV=3	High	104.5	98.2	101.9	97.2	95	97.4	101.533	96.5333	-	1.0518	0.0652556
Q9BTX1	NDC1	Nucleoporin NDC1 OS=Homo sapiens OX=9606 GN=NDC1 PE=1 SV=2	High	108.1	100.5	100.1	99.1	97.1	97.3	102.9	97.8333	-	1.05179	0.131575
Q16799	RTN1	Reticulon-1 OS=Homo sapiens OX=9606 GN=RTN1 PE=1 SV=1	High	96.5	96.8	103.3	93.3	96.2	92.5	98.8667	94	-	1.05177	0.12198
O75319	DUSP11	RNA/RNP complex-1-interacting phosphatase OS=Homo sapiens OX=9606 GN=DUSP11 PE=1 SV=2	High	102.4	96.5	107.9	96.4	91.4	103.9	102.267	97.2333	-	1.05177	0.362546
Q96HA9	PEX11G	Peroxisomal membrane protein 11C OS=Homo sapiens OX=9606 GN=PEX11G PE=1 SV=1	High	93.1	114.5	119.8	103	110.4	97.9	109.133	103.767	-	1.05172	0.580324
Q9HCE9	ANO8	Anoctamin-8 OS=Homo sapiens OX=9606 GN=ANO8 PE=1 SV=3	High	100.5	102.4	104.5	97.2	101.3	93.8	102.467	97.4333	-	1.05166	0.109841
P52565	ARHGDIA	Rho GDP-dissociation inhibitor 1 OS=Homo sapiens OX=9606 GN=ARHGDIA PE=1 SV=3	High	85.5	103.3	112.6	86.6	93	107	100.467	95.5333	-	1.05164	0.646822
Q00537	CDK17	Cyclin-dependent kinase 17 OS=Homo sapiens OX=9606 GN=CDK17 PE=1 SV=2	High	97.5	101.9	114.5	95.7	102.4	100.4	104.633	99.5	-	1.05159	0.400955
Q96E11	MRRF	Ribosome-recycling factor, mitochondrial OS=Homo sapiens OX=9606 GN=MRRF PE=1 SV=1	High	99.4	104.2	104.3	97.5	98.7	96.6	102.633	97.6	-	1.05157	0.0435228
Q9UNP9	PPIE	Peptidyl-prolyl cis-trans isomerase E OS=Homo sapiens OX=9606 GN=PPIE PE=1 SV=1	High	103	102.1	103.3	98.5	99	95.8	102.8	97.7667	-	1.05148	0.00890011
P62834	RAP1A	Ras-related protein Rap-1A OS=Homo sapiens OX=9606 GN=RAP1A PE=1 SV=1	High	102.9	102.2	105.5	99.3	98.7	97.4	103.533	98.4667	-	1.05146	0.0116344
Q9H582	ZNF644	Zinc finger protein 644 OS=Homo sapiens OX=9606 GN=ZNF644 PE=1 SV=2	High	106.8	109.5	94.7	97.3	100.7	97.8	103.667	98.6	-	1.05139	0.339181
Q14204	DYNC1H1	Cytoplasmic dynein 1 heavy chain 1 OS=Homo sapiens OX=9606 GN=DYNC1H1 PE=1 SV=5	High	97.8	108.1	103.3	94	96.7	103.4	103.067	98.0333	-	1.05134	0.285059
Q9H813	PACC1	Proton-activated chloride channel OS=Homo sapiens OX=9606 GN=PACC1 PE=1 SV=1	High	101.6	101.4	100.2	94.7	95.6	98.1	101.067	96.1333	-	1.05132	0.0111922
Q14147	DHX34	Probable ATP-dependent RNA helicase DHX34 OS=Homo sapiens OX=9606 GN=DHX34 PE=1 SV=2	High	90.9	110.9	101.6	98.7	100.6	89.3	101.133	96.2	-	1.05128	0.505495
Q9Y2S7	POLDIP2	Polymerase delta-interacting protein 2 OS=Homo sapiens OX=9606 GN=POLDIP2 PE=1 SV=1	High	104	104.8	100.9	98.2	97	99.4	103.233	98.2	-	1.05126	0.0216391
O60291	MGRN1	E3 ubiquitin-protein ligase MGRN1 OS=Homo sapiens OX=9606 GN=MGRN1 PE=1 SV=2	High	100.8	99.4	105.7	99.4	95.2	96.4	101.967	97	-	1.0512	0.0951266
Q9H4G4	GLIPR2	Golgi-associated plant pathogenesis-related protein 1 OS=Homo sapiens OX=9606 GN=GLIPR2 PE=1 SV=3	High	107.1	91.3	106.1	99.2	94.8	95.7	101.5	96.5667	-	1.05109	0.403145
P61923	COPZ1	Coatomer subunit zeta-1 OS=Homo sapiens OX=9606 GN=COPZ1 PE=1 SV=1	High	95.1	110.2	101.3	90.5	92.4	108.8	102.2	97.2333	-	1.05108	0.532377
Q96FZ7	CHMP6	Charged multivesicular body protein 6 OS=Homo sapiens OX=9606 GN=CHMP6 PE=1 SV=3	High	104.9	99.3	101.2	95.8	98.8	96	101.8	96.8667	-	1.05093	0.0609806
Q99569	PKP4	Plakophilin-4 OS=Homo sapiens OX=9606 GN=PKP4 PE=1 SV=2	High	99	96.2	102.4	93.8	93.5	95.9	99.2	94.4	-	1.05085	0.0691124
Q8WU79	SMAP2	Stromal membrane-associated protein 2 OS=Homo sapiens OX=9606 GN=SMAP2 PE=1 SV=1	High	88.6	109.8	103.8	87.2	105	95.4	100.733	95.8667	-	1.05076	0.582137
[truncated: 3,992 more rows]
